# Supplementary material for: Small mitochondrial protein NERCLIN regulates cardiolipin homeostasis and mitochondrial ultrastructure
Source: Proc Natl Acad Sci U S A. 2023 Jul 18;120(30):e2210599120. doi: 10.1073/pnas.2210599120 (PMC10372682; doi:10.1073/pnas.2210599120)
Supplement: Supplementary file 2 — Dataset S01 (XLSX) [file pnas.2210599120.sd01.xlsx]

## Sheet: Dataset S1
					INSTRUCTIONS
					The numbers in the table are peptide-spectrum matches (PSM) identified by mass spectrometry
					Unique highly specific hits potentially interacting with NERCLIN are in red
Protein Accession Number, UniProtKB	Protein names	Gene Symbol	Prorein Length (aa)	Gene ontology (cellular component)	Gene ontology (biological process)	Gene ontology (molecular function)	GFP Sample_1	GFP Sample_2	GFP Sample_3	GFP Sample_4	GFP Sample_5	GFP Sample_6	GFP Sample_7	GFP Sample_8	GFP Average PSM	AIF1 Sample_1	AIF1 Sample_2	AIF1 Sample_3	AIF1 Sample_4	AIF1 Sample_5	AIF1 Sample_6	AIF1 Sample_7	AIF1 Sample_8	AIF1 Average PSM	NERCLIN Sample_1	NERCLIN Sample_2	NERCLIN Sample_3	NERCLIN Sample_4	NERCLIN Sample_5	NERCLIN Sample_6	NERCLIN Sample_7	NERCLIN Sample_8	NERCLIN Average PSM	GRPEL1 Average PSM	GRPEL2 Average PSM	Matrix_TR61B	Matrix_AKIP	Matrix_CH60	Matrix_MRM1	Matrix_PDK1	Matrix sign	Average matrix	High Confidence Interactor of NERCLIN	Unique Interactor of NERCLIN
P35232	Prohibitin	PHB	272	cell surface [GO:0009986]; cytoplasm [GO:0005737]; early endosome [GO:0005769]; extracellular exosome [GO:0070062]; integral component of plasma membrane [GO:0005887]; membrane [GO:0016020]; mitochondrial inner membrane [GO:0005743]; mitochondrion [GO:0005739]; myelin sheath [GO:0043209]; nucleoplasm [GO:0005654]; nucleus [GO:0005634]; plasma membrane [GO:0005886]	cellular response to interleukin-6 [GO:0071354]; DNA biosynthetic process [GO:0071897]; histone deacetylation [GO:0016575]; mitochondrial calcium ion transmembrane transport [GO:0006851]; mitochondrion organization [GO:0007005]; negative regulation of androgen receptor signaling pathway [GO:0060766]; negative regulation of cell growth [GO:0030308]; negative regulation of cell proliferation [GO:00…	complement component C3a binding [GO:0001850]; complement component C3b binding [GO:0001851]; enzyme binding [GO:0019899]; histone deacetylase binding [GO:0042826]; proteinase activated receptor binding [GO:0031871]; protein C-terminus binding [GO:0008022]; RNA polymerase II transcription factor activity, sequence-specific DNA binding [GO:0000981]; transcription regulatory region DNA binding [GO:…	0	0	0	0	0	0	0	0	0	1	2	2	0	1	1	0	0	0.875	83	90	72	71	89	74	44	85	76	1	3.75	0	0	0	0	0	0	0	YES	YES
P49753	Acyl-coenzyme A thioesterase 2, mitochondrial (Acyl-CoA thioesterase 2) (EC 3.1.2.2) (Acyl-coenzyme A thioester hydrolase 2a) (CTE-Ia) (Long-chain acyl-CoA thioesterase 2) (ZAP128)	ACOT2	483	cytosol [GO:0005829]; mitochondrial matrix [GO:0005759]; mitochondrion [GO:0005739]; peroxisomal matrix [GO:0005782]	acyl-CoA metabolic process [GO:0006637]; long-chain fatty acid metabolic process [GO:0001676]; protein targeting to peroxisome [GO:0006625]; very long-chain fatty acid metabolic process [GO:0000038]	acyl-CoA hydrolase activity [GO:0047617]; carboxylic ester hydrolase activity [GO:0052689]; myristoyl-CoA hydrolase activity [GO:0102991]; palmitoyl-CoA hydrolase activity [GO:0016290]; signaling receptor binding [GO:0005102]	1	0	0	0	0	0	0	2	0.375	0	0	0	0	0	0	0	0	0	81	81	68	68	64	62	0	88	64	0	0	85.5	51.25	74.5	89.25	88.5	5	77.8	YES	NO
P42704	Leucine-rich PPR motif-containing protein, mitochondrial (130 kDa leucine-rich protein) (LRP 130) (GP130)	LRPPRC	1394	condensed nuclear chromosome [GO:0000794]; cytoskeleton [GO:0005856]; membrane [GO:0016020]; microtubule [GO:0005874]; mitochondrial nucleoid [GO:0042645]; mitochondrion [GO:0005739]; nuclear inner membrane [GO:0005637]; nuclear outer membrane [GO:0005640]; nucleoplasm [GO:0005654]; nucleus [GO:0005634]; perinuclear region of cytoplasm [GO:0048471]; ribonucleoprotein complex [GO:1990904]	mitochondrion transport along microtubule [GO:0047497]; mRNA transport [GO:0051028]; negative regulation of mitochondrial RNA catabolic process [GO:0000961]; regulation of mitochondrial translation [GO:0070129]; regulation of transcription, DNA-templated [GO:0006355]; RNA modification [GO:0009451]; transcription, DNA-templated [GO:0006351]	beta-tubulin binding [GO:0048487]; endonuclease activity [GO:0004519]; microtubule binding [GO:0008017]; RNA binding [GO:0003723]; single-stranded DNA binding [GO:0003697]; ubiquitin protein ligase binding [GO:0031625]	0	0	0	0	0	0	0	0	0	2	3	2	1	0	0	2	1	1.375	57	55	48	50	49	34	43	53	48.625	48.25	38.25	61.5	47.75	67.75	64.75	57.75	5	59.9	YES	NO
O95202	Mitochondrial proton/calcium exchanger protein (Leucine zipper-EF-hand-containing transmembrane protein 1)	LETM1	739	integral component of membrane [GO:0016021]; mitochondrial inner membrane [GO:0005743]; mitochondrion [GO:0005739]	calcium export from the mitochondrion [GO:0099093]; cellular metal ion homeostasis [GO:0006875]; cristae formation [GO:0042407]; mitochondrial calcium ion homeostasis [GO:0051560]; mitochondrial calcium ion transmembrane transport [GO:0006851]; protein hexamerization [GO:0034214]; protein homooligomerization [GO:0051260]	calcium:proton antiporter activity [GO:0015369]; calcium ion binding [GO:0005509]; ribosome binding [GO:0043022]	0	0	0	0	0	0	0	0	0	0	0	0	0	0	0	0	0	0	53	57	42	40	36	31	41	58	44.75	9.75	3.75	13	14.75	23.25	18.75	12.75	5	16.5	YES	NO
Q99623	Prohibitin-2 (B-cell receptor-associated protein BAP37) (D-prohibitin) (Repressor of estrogen receptor activity)	PHB2	299	axon [GO:0030424]; cell periphery [GO:0071944]; cell surface [GO:0009986]; cytoplasm [GO:0005737]; mitochondrial inner membrane [GO:0005743]; mitochondrial outer membrane [GO:0005741]; mitochondrion [GO:0005739]; nuclear matrix [GO:0016363]; nucleus [GO:0005634]; protein-containing complex [GO:0032991]	cellular response to calcium ion [GO:0071277]; cellular response to hypoxia [GO:0071456]; cellular response to retinoic acid [GO:0071300]; mammary gland alveolus development [GO:0060749]; mammary gland branching involved in thelarche [GO:0060744]; mitochondrial calcium ion transmembrane transport [GO:0006851]; mitochondrion organization [GO:0007005]; negative regulation of apoptotic process [GO:0…	amide binding [GO:0033218]; estrogen receptor binding [GO:0030331]; protein C-terminus binding [GO:0008022]; protein N-terminus binding [GO:0047485]	0	0	0	0	0	0	0	0	0	1	1	0	1	1	0	0	0	0.5	47	42	38	34	32	23	32	44	36.5	2	2.5	0	0	0	0	0	0	0	YES	YES
Q9Y4W6	AFG3-like protein 2 (EC 3.4.24.-) (Paraplegin-like protein)	AFG3L2	797	m-AAA complex [GO:0005745]; mitochondrial inner membrane [GO:0005743]; mitochondrion [GO:0005739]	axonogenesis [GO:0007409]; calcium import into the mitochondrion [GO:0036444]; cristae formation [GO:0042407]; mitochondrial calcium ion homeostasis [GO:0051560]; mitochondrial calcium ion transmembrane transport [GO:0006851]; mitochondrial fusion [GO:0008053]; mitochondrial protein processing [GO:0034982]; muscle fiber development [GO:0048747]; myelination [GO:0042552]; nerve development [GO:002…	ATP binding [GO:0005524]; metalloendopeptidase activity [GO:0004222]; metallopeptidase activity [GO:0008237]; unfolded protein binding [GO:0051082]; zinc ion binding [GO:0008270]	0	0	0	0	0	0	0	0	0	2	3	2	1	0	2	1	0	1.375	36	37	35	30	26	18	28	44	31.75	18	15	25.25	23.75	23.75	22.25	13.75	5	21.75	YES	NO
P49748	Very long-chain specific acyl-CoA dehydrogenase, mitochondrial (VLCAD) (EC 1.3.8.9)	ACADVL	655	cytosol [GO:0005829]; mitochondrial inner membrane [GO:0005743]; mitochondrial matrix [GO:0005759]; mitochondrial membrane [GO:0031966]; mitochondrial nucleoid [GO:0042645]; mitochondrion [GO:0005739]; nucleolus [GO:0005730]; nucleus [GO:0005634]	energy derivation by oxidation of organic compounds [GO:0015980]; epithelial cell differentiation [GO:0030855]; fatty acid beta-oxidation [GO:0006635]; fatty acid beta-oxidation using acyl-CoA dehydrogenase [GO:0033539]; IRE1-mediated unfolded protein response [GO:0036498]; negative regulation of fatty acid biosynthetic process [GO:0045717]; negative regulation of fatty acid oxidation [GO:0046322…	acyl-CoA dehydrogenase activity [GO:0003995]; flavin adenine dinucleotide binding [GO:0050660]; long-chain-acyl-CoA dehydrogenase activity [GO:0004466]	0	0	0	0	0	0	0	0	0	0	0	0	0	0	0	0	0	0	24	21	19	17	18	19	17	28	20.375	0.25	0.75	0	0	4.75	5	3.75	3	2.7	YES	NO
P61604	10 kDa heat shock protein, mitochondrial (Hsp10) (10 kDa chaperonin) (Chaperonin 10) (CPN10) (Early-pregnancy factor) (EPF)	HSPE1	102	extracellular exosome [GO:0070062]; membrane [GO:0016020]; mitochondrial matrix [GO:0005759]; mitochondrion [GO:0005739]	activation of cysteine-type endopeptidase activity involved in apoptotic process [GO:0006919]; chaperone cofactor-dependent protein refolding [GO:0051085]; osteoblast differentiation [GO:0001649]; protein folding [GO:0006457]; response to unfolded protein [GO:0006986]	ATP binding [GO:0005524]; chaperone binding [GO:0051087]; metal ion binding [GO:0046872]; RNA binding [GO:0003723]; unfolded protein binding [GO:0051082]	0	2	1	0	1	1	1	0	0.75	1	0	0	0	0	0	0	0	0.125	17	15	14	16	17	9	17	19	15.5	14.75	9.75	8.25	0	10.75	0	0	2	3.8	YES	NO
O43615	Mitochondrial import inner membrane translocase subunit TIM44	TIMM44	452	mitochondrial inner membrane [GO:0005743]; mitochondrial matrix [GO:0005759]; mitochondrion [GO:0005739]	protein import into mitochondrial matrix [GO:0030150]; protein targeting to mitochondrion [GO:0006626]	ATP binding [GO:0005524]; chaperone binding [GO:0051087]	0	0	0	0	0	0	0	0	0	0	0	0	1	0	1	0	0	0.25	21	16	10	10	17	11	12	20	14.625	3.25	3	9.75	7.75	19	8	13.5	5	11.6	YES	NO
P36957	Dihydrolipoyllysine-residue succinyltransferase component of 2-oxoglutarate dehydrogenase complex, mitochondrial (EC 2.3.1.61) (2-oxoglutarate dehydrogenase complex component E2) (OGDC-E2) (Dihydrolipoamide succinyltransferase component of 2-oxoglutarate dehydrogenase complex) (E2K)	DLST	453	membrane [GO:0016020]; mitochondrial matrix [GO:0005759]; mitochondrion [GO:0005739]; myelin sheath [GO:0043209]; nucleus [GO:0005634]; oxoglutarate dehydrogenase complex [GO:0045252]	2-oxoglutarate metabolic process [GO:0006103]; generation of precursor metabolites and energy [GO:0006091]; histone succinylation [GO:0106077]; L-lysine catabolic process to acetyl-CoA via saccharopine [GO:0033512]; succinyl-CoA metabolic process [GO:0006104]; tricarboxylic acid cycle [GO:0006099]	dihydrolipoyllysine-residue succinyltransferase activity [GO:0004149]	0	0	0	1	0	0	0	0	0.125	0	0	1	2	1	1	0	0	0.625	16	14	13	16	15	12	15	14	14.375	35	32.5	13.5	15.25	14.25	5.5	10.25	5	11.75	YES	NO
P31040	Succinate dehydrogenase [ubiquinone] flavoprotein subunit, mitochondrial (EC 1.3.5.1) (Flavoprotein subunit of complex II) (Fp)	SDHA	664	mitochondrial inner membrane [GO:0005743]; mitochondrial respiratory chain complex II, succinate dehydrogenase complex (ubiquinone) [GO:0005749]; mitochondrion [GO:0005739]; myelin sheath [GO:0043209]; nucleolus [GO:0005730]	anaerobic respiration [GO:0009061]; mitochondrial electron transport, succinate to ubiquinone [GO:0006121]; nervous system development [GO:0007399]; oxidation-reduction process [GO:0055114]; respiratory electron transport chain [GO:0022904]; succinate metabolic process [GO:0006105]; tricarboxylic acid cycle [GO:0006099]	electron transfer activity [GO:0009055]; flavin adenine dinucleotide binding [GO:0050660]; succinate dehydrogenase (ubiquinone) activity [GO:0008177]	0	0	0	0	0	0	0	0	0	0	0	0	0	0	0	0	0	0	16	20	16	17	9	8	14	14	14.25	0.5	1.25	7.75	0	14	10.25	13.75	4	9.15	YES	NO
Q9Y2S7	Polymerase delta-interacting protein 2 (38 kDa DNA polymerase delta interaction protein) (p38)	POLDIP2	368	mitochondrial nucleoid [GO:0042645]; mitochondrion [GO:0005739]; nucleus [GO:0005634]	mitochondrion morphogenesis [GO:0070584]; negative regulation of macroautophagy [GO:0016242]; positive regulation of mitotic cell cycle [GO:0045931]	DNA binding [GO:0003677]	0	0	0	0	0	0	0	0	0	0	0	0	0	0	0	0	0	0	16	15	13	12	10	11	19	14	13.75	2	0.75	10.75	7.25	16.75	15.5	12.25	5	12.5	YES	NO
Q9H845	Acyl-CoA dehydrogenase family member 9, mitochondrial (ACAD-9) (EC 1.3.99.-)	ACAD9	621	dendrite [GO:0030425]; mitochondrial inner membrane [GO:0005743]; mitochondrial membrane [GO:0031966]; mitochondrion [GO:0005739]; nucleus [GO:0005634]	long-chain fatty acid metabolic process [GO:0001676]; medium-chain fatty acid metabolic process [GO:0051791]; mitochondrial respiratory chain complex I assembly [GO:0032981]	flavin adenine dinucleotide binding [GO:0050660]; long-chain-acyl-CoA dehydrogenase activity [GO:0004466]; medium-chain-acyl-CoA dehydrogenase activity [GO:0070991]	0	0	0	0	0	0	0	0	0	0	0	0	0	0	0	0	0	0	13	13	12	13	10	9	6	13	11.125	0	0	0	0	5.75	0	3	2	1.75	YES	NO
Q9BSH4	Translational activator of cytochrome c oxidase 1 (Coiled-coil domain-containing protein 44) (Translational activator of mitochondrially-encoded cytochrome c oxidase I)	TACO1	297	mitochondrion [GO:0005739]; nucleus [GO:0005634]	regulation of translation [GO:0006417]		0	0	0	0	0	0	0	0	0	0	0	0	0	0	0	0	0	0	13	11	8	8	9	7	11	13	10	7.75	5	14	8.75	17	9.25	12.5	5	12.3	YES	NO
Q13084	39S ribosomal protein L28, mitochondrial (L28mt) (MRP-L28) (Melanoma antigen p15) (Melanoma-associated antigen recognized by T-lymphocytes) (Mitochondrial large ribosomal subunit protein bL28m)	MRPL28	256	cytosol [GO:0005829]; mitochondrial inner membrane [GO:0005743]; mitochondrial large ribosomal subunit [GO:0005762]; mitochondrial ribosome [GO:0005761]; mitochondrion [GO:0005739]	mitochondrial translational elongation [GO:0070125]; mitochondrial translational termination [GO:0070126]; translation [GO:0006412]	RNA binding [GO:0003723]; structural constituent of ribosome [GO:0003735]	0	0	0	1	1	1	0	0	0.375	0	0	1	1	0	0	0	0	0.25	15	12	9	11	4	7	6	12	9.5	0	0	11.75	12.5	0	12.75	7.25	4	8.85	YES	NO
Q16795	NADH dehydrogenase [ubiquinone] 1 alpha subcomplex subunit 9, mitochondrial (Complex I-39kD) (CI-39kD) (NADH-ubiquinone oxidoreductase 39 kDa subunit)	NDUFA9	377	mitochondrial matrix [GO:0005759]; mitochondrial membrane [GO:0031966]; mitochondrial respiratory chain complex I [GO:0005747]; mitochondrion [GO:0005739]; nucleoplasm [GO:0005654]; nucleus [GO:0005634]	circadian rhythm [GO:0007623]; mitochondrial electron transport, NADH to ubiquinone [GO:0006120]; mitochondrial respiratory chain complex I assembly [GO:0032981]; sodium ion transport [GO:0006814]; ubiquinone-6 biosynthetic process [GO:1901006]	coenzyme binding [GO:0050662]; NADH dehydrogenase (ubiquinone) activity [GO:0008137]; NADH dehydrogenase activity [GO:0003954]; protein-containing complex binding [GO:0044877]	0	0	0	0	0	0	0	0	0	0	1	0	0	0	0	0	0	0.125	13	13	7	8	6	6	9	11	9.125	3.75	2	19	21.5	25.5	13.75	8.75	5	17.7	YES	NO
Q16740	ATP-dependent Clp protease proteolytic subunit, mitochondrial (EC 3.4.21.92) (Endopeptidase Clp)	CLPP	277	endopeptidase Clp complex [GO:0009368]; mitochondrial matrix [GO:0005759]; mitochondrion [GO:0005739]	protein homooligomerization [GO:0051260]; proteolysis involved in cellular protein catabolic process [GO:0051603]	identical protein binding [GO:0042802]; peptidase activity [GO:0008233]; serine-type endopeptidase activity [GO:0004252]	0	0	0	0	0	0	0	0	0	0	0	0	0	0	0	0	0	0	14	9	10	7	6	5	6	9	8.25	7.5	4	13.5	7.75	12	21	14	5	13.65	YES	NO
Q9P015	39S ribosomal protein L15, mitochondrial (L15mt) (MRP-L15) (Mitochondrial large ribosomal subunit protein uL15m)	MRPL15	296	mitochondrial inner membrane [GO:0005743]; mitochondrial large ribosomal subunit [GO:0005762]; mitochondrion [GO:0005739]	cellular response to leukemia inhibitory factor [GO:1990830]; mitochondrial translational elongation [GO:0070125]; mitochondrial translational termination [GO:0070126]	RNA binding [GO:0003723]; structural constituent of ribosome [GO:0003735]	0	0	0	0	0	0	0	0	0	0	0	0	0	0	0	0	0	0	9	9	9	5	9	7	4	13	8.125	0	0	5.5	5.5	0	8.5	4	4	4.7	YES	NO
Q9P032	NADH dehydrogenase [ubiquinone] 1 alpha subcomplex assembly factor 4 (Hormone-regulated proliferation-associated protein of 20 kDa)	NDUFAF4	175	mitochondrial inner membrane [GO:0005743]; mitochondrial membrane [GO:0031966]; mitochondrion [GO:0005739]	mitochondrial respiratory chain complex I assembly [GO:0032981]	calmodulin binding [GO:0005516]	0	0	0	0	0	0	0	0	0	0	0	0	0	0	0	0	0	0	10	9	8	8	8	4	6	10	7.875	0	0	0	2.25	4.25	3.25	0	3	1.95	YES	NO
Q96DV4	39S ribosomal protein L38, mitochondrial (L38mt) (MRP-L38) (Mitochondrial large ribosomal subunit protein mL38)	MRPL38	380	mitochondrial inner membrane [GO:0005743]; mitochondrial large ribosomal subunit [GO:0005762]	mitochondrial translational elongation [GO:0070125]; mitochondrial translational termination [GO:0070126]		0	0	0	0	0	0	0	0	0	0	0	0	0	0	0	0	0	0	6	9	9	7	9	8	7	7	7.75	0	0	6.25	4	3	5.75	3	5	4.4	YES	NO
Q9BYD3	39S ribosomal protein L4, mitochondrial (L4mt) (MRP-L4) (Mitochondrial large ribosomal subunit protein uL4m)	MRPL4	311	cytosolic ribosome [GO:0022626]; mitochondrial inner membrane [GO:0005743]; mitochondrial large ribosomal subunit [GO:0005762]	mitochondrial translational elongation [GO:0070125]; mitochondrial translational termination [GO:0070126]; translation [GO:0006412]	RNA binding [GO:0003723]; structural constituent of ribosome [GO:0003735]	0	0	0	0	0	0	0	0	0	0	0	0	0	0	0	0	0	0	8	6	9	7	9	7	4	10	7.5	0	0	7	5.75	7	6	3	5	5.75	YES	NO
P10515	Dihydrolipoyllysine-residue acetyltransferase component of pyruvate dehydrogenase complex, mitochondrial (EC 2.3.1.12) (70 kDa mitochondrial autoantigen of primary biliary cirrhosis) (PBC) (Dihydrolipoamide acetyltransferase component of pyruvate dehydrogenase complex) (M2 antigen complex 70 kDa subunit) (Pyruvate dehydrogenase complex component E2) (PDC-E2) (PDCE2)	DLAT	647	mitochondrial matrix [GO:0005759]; mitochondrial pyruvate dehydrogenase complex [GO:0005967]; mitochondrion [GO:0005739]; myelin sheath [GO:0043209]; pyruvate dehydrogenase complex [GO:0045254]	acetyl-CoA biosynthetic process from pyruvate [GO:0006086]; glucose metabolic process [GO:0006006]; sleep [GO:0030431]; tricarboxylic acid cycle [GO:0006099]	dihydrolipoyllysine-residue acetyltransferase activity [GO:0004742]; identical protein binding [GO:0042802]	0	1	0	0	0	0	0	0	0.125	1	1	4	2	0	0	2	1	1.375	6	7	9	9	7	8	8	6	7.5	5.25	2.25	4.25	4	5.25	4	7.25	5	4.95	YES	NO
Q9BZE1	39S ribosomal protein L37, mitochondrial (L37mt) (MRP-L37) (39S ribosomal protein L2, mitochondrial) (L2mt) (MRP-L2) (Mitochondrial large ribosomal subunit protein mL37)	MRPL37	423	mitochondrial inner membrane [GO:0005743]; mitochondrial large ribosomal subunit [GO:0005762]; mitochondrial ribosome [GO:0005761]; mitochondrion [GO:0005739]	mitochondrial translational elongation [GO:0070125]; mitochondrial translational termination [GO:0070126]; translation [GO:0006412]	RNA binding [GO:0003723]; structural constituent of ribosome [GO:0003735]	0	0	0	0	0	0	0	0	0	0	0	0	0	0	0	0	0	0	7	10	7	9	6	7	5	8	7.375	0	0	6.75	5.5	13.75	6.5	5.25	5	7.55	YES	NO
P09001	39S ribosomal protein L3, mitochondrial (L3mt) (MRP-L3) (Mitochondrial large ribosomal subunit protein uL3m)	MRPL3	348	mitochondrial inner membrane [GO:0005743]; mitochondrial large ribosomal subunit [GO:0005762]	mitochondrial translational elongation [GO:0070125]; mitochondrial translational termination [GO:0070126]; translation [GO:0006412]	RNA binding [GO:0003723]; structural constituent of ribosome [GO:0003735]	0	0	0	0	0	0	0	0	0	0	0	0	0	0	0	0	0	0	8	7	4	7	10	9	4	8	7.125	0	0	5.5	4	4	5.75	3.75	5	4.6	YES	NO
Q9BYD6	39S ribosomal protein L1, mitochondrial (L1mt) (MRP-L1) (Mitochondrial large ribosomal subunit protein uL1m)	MRPL1	325	box H/ACA snoRNP complex [GO:0031429]; large ribosomal subunit [GO:0015934]; mitochondrial inner membrane [GO:0005743]; mitochondrion [GO:0005739]	cleavage involved in rRNA processing [GO:0000469]; maturation of LSU-rRNA [GO:0000470]; mitochondrial translational elongation [GO:0070125]; mitochondrial translational termination [GO:0070126]; rRNA pseudouridine synthesis [GO:0031118]; snRNA pseudouridine synthesis [GO:0031120]; translation [GO:0006412]	box H/ACA snoRNA binding [GO:0034513]; RNA binding [GO:0003723]; structural constituent of ribosome [GO:0003735]	0	0	0	0	0	0	0	0	0	0	0	0	0	0	0	0	0	0	7	8	6	7	9	7	6	6	7	1.25	0.75	6	6.5	5.5	6.5	6.75	5	6.25	YES	NO
Q8WWV3	Reticulon-4-interacting protein 1, mitochondrial (NOGO-interacting mitochondrial protein)	RTN4IP1	396	mitochondrial outer membrane [GO:0005741]	regulation of dendrite development [GO:0050773]	oxidoreductase activity [GO:0016491]; zinc ion binding [GO:0008270]	0	0	0	0	0	0	0	0	0	0	0	0	0	0	0	0	0	0	8	7	6	6	8	4	6	8	6.625	0	0	6.25	0	20.5	8	11	4	9.15	YES	NO
Q8N183	NADH dehydrogenase [ubiquinone] 1 alpha subcomplex assembly factor 2 (B17.2-like) (B17.2L) (Mimitin) (Myc-induced mitochondrial protein) (MMTN) (NDUFA12-like protein)	NDUFAF2	169	mitochondrial inner membrane [GO:0005743]; mitochondrion [GO:0005739]	cellular respiration [GO:0045333]; mitochondrial respiratory chain complex I assembly [GO:0032981]; negative regulation of insulin secretion involved in cellular response to glucose stimulus [GO:0061179]; reactive oxygen species metabolic process [GO:0072593]; respiratory electron transport chain [GO:0022904]	electron transfer activity [GO:0009055]; NADH dehydrogenase (ubiquinone) activity [GO:0008137]	0	0	0	0	0	0	0	0	0	0	0	0	0	0	0	0	0	0	6	8	6	5	7	6	6	5	6.125	0	0	3.5	0	6.5	5.5	4.25	4	3.95	YES	NO
P50440	Glycine amidinotransferase, mitochondrial (EC 2.1.4.1) (L-arginine:glycine amidinotransferase) (Transamidinase)	GATM	423	extracellular exosome [GO:0070062]; mitochondrial inner membrane [GO:0005743]; mitochondrial intermembrane space [GO:0005758]; mitochondrion [GO:0005739]	creatine biosynthetic process [GO:0006601]; creatine metabolic process [GO:0006600]; learning or memory [GO:0007611]; multicellular organism development [GO:0007275]; muscle atrophy [GO:0014889]	glycine amidinotransferase activity [GO:0015068]	0	0	0	0	0	0	0	0	0	0	0	0	0	0	0	0	0	0	10	8	4	6	7	3	5	5	6	10.25	7.75	0	0	0	0	0	0	0	YES	YES
Q9HD33	39S ribosomal protein L47, mitochondrial (L47mt) (MRP-L47) (Mitochondrial large ribosomal subunit protein uL29m) (Nasopharyngeal carcinoma metastasis-related protein 1)	MRPL47	250	mitochondrial inner membrane [GO:0005743]; mitochondrial large ribosomal subunit [GO:0005762]; mitochondrion [GO:0005739]	mitochondrial translation [GO:0032543]; mitochondrial translational elongation [GO:0070125]; mitochondrial translational termination [GO:0070126]	structural constituent of ribosome [GO:0003735]	0	1	1	1	0	1	1	0	0.625	0	2	0	0	0	0	0	0	0.25	8	7	6	6	7	3	5	6	6	0	0	5.25	5.25	5.25	4.75	3.25	5	4.75	YES	NO
P52815	39S ribosomal protein L12, mitochondrial (L12mt) (MRP-L12) (5c5-2) (Mitochondrial large ribosomal subunit protein bL12m)	MRPL12	198	mitochondrial inner membrane [GO:0005743]; mitochondrial large ribosomal subunit [GO:0005762]; mitochondrion [GO:0005739]	mitochondrial transcription [GO:0006390]; mitochondrial translational elongation [GO:0070125]; mitochondrial translational termination [GO:0070126]; positive regulation of transcription, DNA-templated [GO:0045893]	RNA binding [GO:0003723]; structural constituent of ribosome [GO:0003735]	0	2	0	0	0	0	1	1	0.5	1	1	2	2	1	0	1	0	1	6	7	6	6	5	5	5	7	5.875	2	2.5	6.25	6.25	5.25	8.75	5	5	6.3	YES	NO
Q9GZT3	SRA stem-loop-interacting RNA-binding protein, mitochondrial	SLIRP	109	acrosomal vesicle [GO:0001669]; mitochondrion [GO:0005739]; nucleus [GO:0005634]; perinuclear region of cytoplasm [GO:0048471]; ribonucleoprotein complex [GO:1990904]; sperm flagellum [GO:0036126]	flagellated sperm motility [GO:0030317]; mitochondrion morphogenesis [GO:0070584]; negative regulation of mitochondrial RNA catabolic process [GO:0000961]; regulation of transcription, DNA-templated [GO:0006355]; single fertilization [GO:0007338]; spermatid development [GO:0007286]; transcription, DNA-templated [GO:0006351]	RNA binding [GO:0003723]	0	0	0	0	0	0	0	0	0	0	0	0	0	0	0	0	0	0	9	9	6	8	2	2	2	8	5.75	5	4.75	5.25	5.25	7.25	9.25	7.25	5	6.85	YES	NO
Q9NP92	39S ribosomal protein S30, mitochondrial (MRP-S30) (S30mt) (Mitochondrial large ribosomal subunit protein mL65) (Mitochondrial large ribosomal subunit protein mS30) (Programmed cell death protein 9)	MRPS30	439	mitochondrial inner membrane [GO:0005743]; ribosome [GO:0005840]	apoptotic process [GO:0006915]; mitochondrial translational elongation [GO:0070125]; mitochondrial translational termination [GO:0070126]	RNA binding [GO:0003723]; structural constituent of ribosome [GO:0003735]	0	0	0	0	0	0	0	0	0	0	0	0	0	0	0	0	0	0	3	6	5	5	6	8	5	4	5.25	0	0	4.75	3.25	3.5	6	3	5	4.1	YES	NO
Q9BX68	Histidine triad nucleotide-binding protein 2, mitochondrial (HINT-2) (EC 3.-.-.-) (HINT-3) (HIT-17kDa) (PKCI-1-related HIT protein)	HINT2	163	mitochondrion [GO:0005739]; nucleolus [GO:0005730]	apoptotic process [GO:0006915]; lipid catabolic process [GO:0016042]; negative regulation of peptidyl-lysine acetylation [GO:2000757]; steroid biosynthetic process [GO:0006694]	hydrolase activity [GO:0016787]; nucleotide binding [GO:0000166]	0	0	0	0	0	0	0	0	0	0	0	0	0	0	0	0	0	0	6	6	5	3	3	3	6	10	5.25	3	3.25	7.25	3.25	6	4	7.5	5	5.6	YES	NO
P49406	39S ribosomal protein L19, mitochondrial (L19mt) (MRP-L19) (39S ribosomal protein L15, mitochondrial) (L15mt) (MRP-L15) (Mitochondrial large ribosomal subunit protein bL19m)	MRPL19	292	mitochondrial inner membrane [GO:0005743]; mitochondrial large ribosomal subunit [GO:0005762]; mitochondrion [GO:0005739]; nuclear membrane [GO:0031965]; nucleus [GO:0005634]	mitochondrial translational elongation [GO:0070125]; mitochondrial translational termination [GO:0070126]	structural constituent of ribosome [GO:0003735]	0	0	0	0	0	0	0	0	0	0	0	0	0	0	0	0	0	0	3	5	5	5	6	6	4	6	5	0.75	0	0	4.25	6	3	0	3	2.65	YES	NO
Q9NWU5	39S ribosomal protein L22, mitochondrial (L22mt) (MRP-L22) (39S ribosomal protein L25, mitochondrial) (L25mt) (MRP-L25) (Mitochondrial large ribosomal subunit protein uL22m)	MRPL22	206	mitochondrial inner membrane [GO:0005743]; mitochondrial large ribosomal subunit [GO:0005762]; mitochondrion [GO:0005739]	mitochondrial translational elongation [GO:0070125]; mitochondrial translational termination [GO:0070126]	RNA binding [GO:0003723]; structural constituent of ribosome [GO:0003735]	0	0	0	0	0	0	0	0	0	0	0	0	0	0	0	0	0	0	3	5	6	7	7	3	4	4	4.875	0	0	3.5	3.25	0	4.5	0	3	2.25	YES	NO
Q8TAA5	GrpE protein homolog 2, mitochondrial (Mt-GrpE#2)	GRPEL2	225	mitochondrial matrix [GO:0005759]; mitochondrion [GO:0005739]; presequence translocase-associated import motor [GO:0001405]	protein folding [GO:0006457]; protein import into mitochondrial matrix [GO:0030150]	adenyl-nucleotide exchange factor activity [GO:0000774]; chaperone binding [GO:0051087]; protein homodimerization activity [GO:0042803]; unfolded protein binding [GO:0051082]	0	0	0	0	0	0	0	0	0	0	0	0	0	0	0	0	0	0	5	5	5	5	4	4	5	5	4.75	0	31	0	0	0	0	0	0	0	BAIT	BAIT
Q96A35	39S ribosomal protein L24, mitochondrial (L24mt) (MRP-L24) (Mitochondrial large ribosomal subunit protein uL24m)	MRPL24	216	mitochondrial inner membrane [GO:0005743]; mitochondrial large ribosomal subunit [GO:0005762]	mitochondrial translational elongation [GO:0070125]; mitochondrial translational termination [GO:0070126]; translation [GO:0006412]	structural constituent of ribosome [GO:0003735]	0	0	0	0	0	0	0	0	0	0	0	0	0	0	0	0	0	0	6	5	6	4	7	2	4	4	4.75	0	0	5	4	8	6.25	4.75	5	5.6	YES	NO
Q9BU61	NADH dehydrogenase [ubiquinone] 1 alpha subcomplex assembly factor 3	NDUFAF3	184	mitochondrial inner membrane [GO:0005743]; nucleus [GO:0005634]	mitochondrial respiratory chain complex I assembly [GO:0032981]		0	0	0	0	0	0	0	0	0	0	0	0	0	0	0	0	0	0	6	5	4	5	5	3	3	6	4.625	0	0	0	0	3.25	0	2	2	1.05	YES	NO
Q9NYK5	39S ribosomal protein L39, mitochondrial (L39mt) (MRP-L39) (39S ribosomal protein L5, mitochondrial) (L5mt) (MRP-L5) (Mitochondrial large ribosomal subunit protein mL39)	MRPL39	338	mitochondrial inner membrane [GO:0005743]; mitochondrial large ribosomal subunit [GO:0005762]; mitochondrial ribosome [GO:0005761]	mitochondrial translational elongation [GO:0070125]; mitochondrial translational termination [GO:0070126]	nucleotide binding [GO:0000166]; RNA binding [GO:0003723]	0	0	0	0	0	0	0	0	0	0	0	0	0	0	0	0	0	0	4	3	6	4	6	3	5	5	4.5	0	0	3.25	2.5	6.75	4.75	2.5	5	3.95	YES	NO
Q8N5N7	39S ribosomal protein L50, mitochondrial (L50mt) (MRP-L50) (Mitochondrial large ribosomal subunit protein mL50)	MRPL50	158	mitochondrial inner membrane [GO:0005743]; mitochondrial large ribosomal subunit [GO:0005762]	mitochondrial translational elongation [GO:0070125]; mitochondrial translational termination [GO:0070126]		0	0	0	0	0	0	0	0	0	0	0	0	0	0	0	0	0	0	4	6	5	4	5	4	5	3	4.5	0	0	4	2.5	2.25	4.75	4	5	3.5	YES	NO
Q10713	Mitochondrial-processing peptidase subunit alpha (EC 3.4.24.64) (Alpha-MPP) (P-55)	PMPCA	525	extracellular space [GO:0005615]; mitochondrial inner membrane [GO:0005743]; mitochondrial matrix [GO:0005759]; mitochondrion [GO:0005739]	mitochondrial calcium ion transmembrane transport [GO:0006851]; protein processing involved in protein targeting to mitochondrion [GO:0006627]; proteolysis [GO:0006508]	metalloendopeptidase activity [GO:0004222]; zinc ion binding [GO:0008270]	0	0	0	0	0	0	0	0	0	0	0	0	0	0	0	0	0	0	5	5	4	5	4	4	2	7	4.5	0.75	2.5	4.25	0	4.5	6	5.75	4	4.1	YES	NO
Q9H2W6	39S ribosomal protein L46, mitochondrial (L46mt) (MRP-L46) (Mitochondrial large ribosomal subunit protein mL46) (P2ECSL)	MRPL46	279	cell junction [GO:0030054]; mitochondrial inner membrane [GO:0005743]; mitochondrial large ribosomal subunit [GO:0005762]; mitochondrion [GO:0005739]; nucleoplasm [GO:0005654]	mitochondrial translational elongation [GO:0070125]; mitochondrial translational termination [GO:0070126]	hydrolase activity [GO:0016787]; structural constituent of ribosome [GO:0003735]	0	0	0	0	0	0	0	0	0	0	0	0	0	0	0	0	0	0	6	6	5	3	4	5	4	2	4.375	0	0	5.75	3.5	4	5.25	4.5	5	4.6	YES	NO
Q9BYD1	39S ribosomal protein L13, mitochondrial (L13mt) (MRP-L13) (Mitochondrial large ribosomal subunit protein uL13m)	MRPL13	178	mitochondrial inner membrane [GO:0005743]; mitochondrial large ribosomal subunit [GO:0005762]; mitochondrial ribosome [GO:0005761]	mitochondrial translational elongation [GO:0070125]; mitochondrial translational termination [GO:0070126]; translation [GO:0006412]	mRNA binding [GO:0003729]; RNA binding [GO:0003723]; structural constituent of ribosome [GO:0003735]	0	0	0	0	0	0	0	0	0	0	0	0	0	0	0	0	0	0	5	5	6	5	4	3	2	4	4.25	0	0	4.75	3.25	4.75	6	5	5	4.75	YES	NO
P10606	Cytochrome c oxidase subunit 5B, mitochondrial (Cytochrome c oxidase polypeptide Vb)	COX5B	129	mitochondrial inner membrane [GO:0005743]; mitochondrial respiratory chain complex IV [GO:0005751]; mitochondrion [GO:0005739]	mitochondrial ATP synthesis coupled proton transport [GO:0042776]; mitochondrial electron transport, cytochrome c to oxygen [GO:0006123]; respiratory gaseous exchange [GO:0007585]	cytochrome-c oxidase activity [GO:0004129]; metal ion binding [GO:0046872]	0	0	0	0	0	0	0	0	0	0	0	0	0	0	0	0	0	0	4	5	5	4	3	2	4	5	4	0	0	0	0	2	4	4.5	3	2.1	YES	NO
Q9NUJ1	Mycophenolic acid acyl-glucuronide esterase, mitochondrial (EC 3.1.1.93) (Alpha/beta hydrolase domain-containing protein 10) (Abhydrolase domain-containing protein 10)	ABHD10	306	cytosol [GO:0005829]; mitochondrial matrix [GO:0005759]; mitochondrion [GO:0005739]	cellular glucuronidation [GO:0052695]; glucuronoside catabolic process [GO:0019391]	hydrolase activity, hydrolyzing O-glycosyl compounds [GO:0004553]; mycophenolic acid acyl-glucuronide esterase activity [GO:0102390]	0	0	0	0	0	0	0	0	0	0	0	0	0	0	0	0	0	0	5	8	3	2	4	3	2	4	3.875	1.25	1	4.75	0	5.75	3.5	4.75	4	3.75	YES	NO
Q9BRT2	Ubiquinol-cytochrome-c reductase complex assembly factor 2 (Breast cancer-associated protein SGA-81M) (Mitochondrial nucleoid factor 1) (Mitochondrial protein M19)	UQCC2	126	mitochondrial inner membrane [GO:0005743]; mitochondrial intermembrane space [GO:0005758]; mitochondrial matrix [GO:0005759]; mitochondrial nucleoid [GO:0042645]; mitochondrion [GO:0005739]; nuclear body [GO:0016604]	mitochondrial respiratory chain complex III assembly [GO:0034551]; positive regulation of cellular protein catabolic process [GO:1903364]; positive regulation of mitochondrial translation [GO:0070131]; regulation of insulin secretion [GO:0050796]; regulation of oxidative phosphorylation [GO:0002082]; regulation of skeletal muscle cell differentiation [GO:2001014]		0	0	0	0	0	0	0	0	0	0	0	0	0	0	0	0	0	0	6	4	2	3	3	4	3	6	3.875	0	0	0	0	0	0	2	1	0.4	YES	YES
Q9NRX2	39S ribosomal protein L17, mitochondrial (L17mt) (MRP-L17) (LYST-interacting protein 2) (Mitochondrial large ribosomal subunit protein bL17m)	MRPL17	175	mitochondrial inner membrane [GO:0005743]; mitochondrial large ribosomal subunit [GO:0005762]	mitochondrial genome maintenance [GO:0000002]; mitochondrial translational elongation [GO:0070125]; mitochondrial translational termination [GO:0070126]	protein domain specific binding [GO:0019904]; structural constituent of ribosome [GO:0003735]	0	0	0	0	0	0	0	0	0	0	0	0	0	0	0	0	0	0	4	4	3	5	5	3	3	3	3.75	0	0	0	3.25	0	0	0	1	0.65	YES	YES
P21912	Succinate dehydrogenase [ubiquinone] iron-sulfur subunit, mitochondrial (EC 1.3.5.1) (Iron-sulfur subunit of complex II) (Ip)	SDHB	280	mitochondrial inner membrane [GO:0005743]; mitochondrial membrane [GO:0031966]; mitochondrial respiratory chain complex II, succinate dehydrogenase complex (ubiquinone) [GO:0005749]; mitochondrion [GO:0005739]; nucleoplasm [GO:0005654]; plasma membrane [GO:0005886]	aerobic respiration [GO:0009060]; respiratory electron transport chain [GO:0022904]; succinate metabolic process [GO:0006105]; tricarboxylic acid cycle [GO:0006099]	2 iron, 2 sulfur cluster binding [GO:0051537]; 3 iron, 4 sulfur cluster binding [GO:0051538]; 4 iron, 4 sulfur cluster binding [GO:0051539]; electron transfer activity [GO:0009055]; metal ion binding [GO:0046872]; succinate dehydrogenase (ubiquinone) activity [GO:0008177]; ubiquinone binding [GO:0048039]	0	0	0	0	0	0	0	0	0	0	0	0	0	0	0	0	0	0	4	4	3	4	3	3	4	5	3.75	0	0	0	0	3.25	2.5	2.5	3	1.65	YES	NO
Q16698	2,4-dienoyl-CoA reductase, mitochondrial (EC 1.3.1.34) (2,4-dienoyl-CoA reductase [NADPH]) (4-enoyl-CoA reductase [NADPH]) (Short chain dehydrogenase/reductase family 18C member 1)	DECR1	335	cytosol [GO:0005829]; mitochondrial matrix [GO:0005759]; mitochondrion [GO:0005739]; nucleoplasm [GO:0005654]; nucleus [GO:0005634]	fatty acid beta-oxidation [GO:0006635]; protein homotetramerization [GO:0051289]	2,4-dienoyl-CoA reductase (NADPH) activity [GO:0008670]; NADPH binding [GO:0070402]; oxidoreductase activity, acting on NAD(P)H [GO:0016651]	0	0	0	0	0	0	0	0	0	0	0	0	0	0	0	0	0	0	5	4	3	4	3	3	5	2	3.625	2	2.25	0	0	0	3	0	1	0.6	YES	YES
Q7Z7H8	39S ribosomal protein L10, mitochondrial (L10mt) (MRP-L10) (39S ribosomal protein L8, mitochondrial) (L8mt) (MRP-L8) (Mitochondrial large ribosomal subunit protein uL10m)	MRPL10	261	mitochondrial inner membrane [GO:0005743]; mitochondrial large ribosomal subunit [GO:0005762]; mitochondrion [GO:0005739]; nucleoplasm [GO:0005654]; ribonucleoprotein complex [GO:1990904]	mitochondrial translation [GO:0032543]; mitochondrial translational elongation [GO:0070125]; mitochondrial translational termination [GO:0070126]; ribosome biogenesis [GO:0042254]; translation [GO:0006412]	RNA binding [GO:0003723]; structural constituent of ribosome [GO:0003735]	0	0	0	1	0	0	0	0	0.125	0	0	0	0	0	1	0	1	0.25	4	3	4	3	3	6	1	4	3.5	0	0	3	2.25	2.75	4.25	3	5	3.05	YES	NO
Q96GC5	39S ribosomal protein L48, mitochondrial (L48mt) (MRP-L48) (Mitochondrial large ribosomal subunit protein mL48)	MRPL48	212	mitochondrial inner membrane [GO:0005743]; mitochondrial large ribosomal subunit [GO:0005762]; mitochondrial ribosome [GO:0005761]	mitochondrial translational elongation [GO:0070125]; mitochondrial translational termination [GO:0070126]		0	0	0	0	0	0	0	0	0	0	0	0	0	0	0	0	0	0	3	4	4	2	3	4	3	3	3.25	0	0	0	2.25	2.75	2.5	0	3	1.5	YES	NO
Q14197	Peptidyl-tRNA hydrolase ICT1, mitochondrial (EC 3.1.1.29) (39S ribosomal protein L58, mitochondrial) (MRP-L58) (Digestion substraction 1) (DS-1) (Immature colon carcinoma transcript 1 protein) (Mitochondrial large ribosomal subunit protein mL62)	MRPL58	206	mitochondrial inner membrane [GO:0005743]; mitochondrial large ribosomal subunit [GO:0005762]; mitochondrial matrix [GO:0005759]; mitochondrion [GO:0005739]	mitochondrial translational elongation [GO:0070125]; mitochondrial translational termination [GO:0070126]; rescue of stalled ribosome [GO:0072344]	aminoacyl-tRNA hydrolase activity [GO:0004045]; translation release factor activity, codon nonspecific [GO:0016150]	0	0	0	0	0	0	0	0	0	0	0	0	0	0	0	0	0	0	5	3	2	4	3	2	3	3	3.125	0	0	2.25	0	0	4.25	2.25	3	1.75	YES	NO
Q5T653	39S ribosomal protein L2, mitochondrial (L2mt) (MRP-L2) (Mitochondrial large ribosomal subunit protein uL2m)	MRPL2	305	mitochondrial inner membrane [GO:0005743]; mitochondrial large ribosomal subunit [GO:0005762]	mitochondrial translation [GO:0032543]; mitochondrial translational elongation [GO:0070125]; mitochondrial translational termination [GO:0070126]	RNA binding [GO:0003723]; structural constituent of ribosome [GO:0003735]	0	0	0	0	0	0	0	0	0	0	0	0	0	0	0	0	0	0	4	4	3	4	3	2	1	3	3	0	0	2.5	0	0	3.5	0	2	1.2	YES	NO
Q9P0M9	39S ribosomal protein L27, mitochondrial (L27mt) (MRP-L27) (Mitochondrial large ribosomal subunit protein bL27m)	MRPL27	148	mitochondrial inner membrane [GO:0005743]; mitochondrial large ribosomal subunit [GO:0005762]	mitochondrial translational elongation [GO:0070125]; mitochondrial translational termination [GO:0070126]; translation [GO:0006412]	RNA binding [GO:0003723]; structural constituent of ribosome [GO:0003735]	0	0	0	0	0	0	0	0	0	0	0	0	0	0	0	0	0	0	5	3	4	2	2	0	3	4	2.875	0	0	3	2.75	2.75	5	3.5	5	3.4	YES	NO
Q16540	39S ribosomal protein L23, mitochondrial (L23mt) (MRP-L23) (L23 mitochondrial-related protein) (Mitochondrial large ribosomal subunit protein uL23m) (Ribosomal protein L23-like)	MRPL23	153	fibrillar center [GO:0001650]; mitochondrial inner membrane [GO:0005743]; mitochondrial large ribosomal subunit [GO:0005762]; mitochondrion [GO:0005739]	mitochondrial translation [GO:0032543]; mitochondrial translational elongation [GO:0070125]; mitochondrial translational termination [GO:0070126]; translation [GO:0006412]	RNA binding [GO:0003723]; structural constituent of ribosome [GO:0003735]	0	0	0	0	0	0	0	0	0	0	0	0	0	0	0	0	0	0	3	2	3	2	4	3	3	3	2.875	0	0	4	2.5	0	3	0	3	1.9	YES	NO
Q8TAE8	Growth arrest and DNA damage-inducible proteins-interacting protein 1 (39S ribosomal protein L59, mitochondrial) (MRP-L59) (CKII beta-associating protein) (CR6-interacting factor 1) (CRIF1) (Mitochondrial large ribosomal subunit protein mL64) (Papillomavirus L2-interacting nuclear protein 1) (PLINP) (PLINP-1) (p53-responsive gene 6 protein)	GADD45GIP1	222	mitochondrial matrix [GO:0005759]; mitochondrion [GO:0005739]; nucleus [GO:0005634]; ribosome [GO:0005840]	mitochondrial translational elongation [GO:0070125]; mitochondrial translational termination [GO:0070126]; mitotic cell cycle arrest [GO:0071850]; viral process [GO:0016032]		0	0	0	0	0	0	0	0	0	0	0	0	0	0	0	0	0	0	5	5	4	2	1	1	2	2	2.75	0	0	4.25	3	0	4.25	0	3	2.3	YES	NO
Q9NVS2	39S ribosomal protein S18a, mitochondrial (MRP-S18-a) (Mrps18a) (S18mt-a) (39S ribosomal protein S18-3, mitochondrial) (MRP-S18-3) (Mitochondrial large ribosomal subunit protein bS18a) (Mitochondrial large ribosomal subunit protein mL66)	MRPS18A	196	cytosolic small ribosomal subunit [GO:0022627]; mitochondrial inner membrane [GO:0005743]; mitochondrial small ribosomal subunit [GO:0005763]	mitochondrial translation [GO:0032543]; mitochondrial translational elongation [GO:0070125]; mitochondrial translational termination [GO:0070126]; translation [GO:0006412]	structural constituent of ribosome [GO:0003735]	0	0	0	0	0	0	0	0	0	0	0	0	0	0	0	0	0	0	4	3	1	4	2	1	2	4	2.625	0	0	4	3	0	5	2	4	2.8	YES	NO
Q9BYD2	39S ribosomal protein L9, mitochondrial (L9mt) (MRP-L9) (Mitochondrial large ribosomal subunit protein bL9m)	MRPL9	267	mitochondrial inner membrane [GO:0005743]; mitochondrial large ribosomal subunit [GO:0005762]; mitochondrial ribosome [GO:0005761]; mitochondrion [GO:0005739]	mitochondrial translational elongation [GO:0070125]; mitochondrial translational termination [GO:0070126]; translation [GO:0006412]	RNA binding [GO:0003723]; structural constituent of ribosome [GO:0003735]	0	0	0	0	0	0	0	0	0	0	0	0	0	0	0	0	0	0	2	2	2	3	3	3	3	3	2.625	0	0	3.5	3.5	2.75	3.5	0	4	2.65	YES	NO
Q9BYC9	39S ribosomal protein L20, mitochondrial (L20mt) (MRP-L20) (Mitochondrial large ribosomal subunit protein bL20m)	MRPL20	149	mitochondrial inner membrane [GO:0005743]; mitochondrial large ribosomal subunit [GO:0005762]; mitochondrial ribosome [GO:0005761]; mitochondrion [GO:0005739]	mitochondrial translational elongation [GO:0070125]; mitochondrial translational termination [GO:0070126]; ribosomal large subunit assembly [GO:0000027]	RNA binding [GO:0003723]; rRNA binding [GO:0019843]; structural constituent of ribosome [GO:0003735]	0	0	0	0	0	0	0	0	0	0	0	0	0	0	0	0	0	0	3	5	1	2	4	2	2	2	2.625	0	0	3.75	0	2	2.75	0	3	1.7	YES	NO
Q96EL3	39S ribosomal protein L53, mitochondrial (L53mt) (MRP-L53) (Mitochondrial large ribosomal subunit protein mL53)	MRPL53	112	mitochondrial inner membrane [GO:0005743]; mitochondrial large ribosomal subunit [GO:0005762]	mitochondrial translational elongation [GO:0070125]; mitochondrial translational termination [GO:0070126]		0	0	0	0	0	0	0	0	0	0	0	0	0	0	0	0	0	0	1	2	3	3	3	3	2	4	2.625	0	0	4.75	3.25	2.75	0	3.25	4	2.8	YES	NO
Q8WUK0	Phosphatidylglycerophosphatase and protein-tyrosine phosphatase 1 (EC 3.1.3.27) (PTEN-like phosphatase) (Phosphoinositide lipid phosphatase) (Protein-tyrosine phosphatase mitochondrial 1) (EC 3.1.3.16) (EC 3.1.3.48)	PTPMT1	201	mitochondrial inner membrane [GO:0005743]; mitochondrion [GO:0005739]; nucleus [GO:0005634]	cardiolipin biosynthetic process [GO:0032049]; regulation of intrinsic apoptotic signaling pathway [GO:2001242]	phosphatidylglycerophosphatase activity [GO:0008962]; phosphatidylinositol-4,5-bisphosphate 5-phosphatase activity [GO:0004439]; protein tyrosine/serine/threonine phosphatase activity [GO:0008138]; protein tyrosine phosphatase activity [GO:0004725]	0	0	0	0	0	0	0	0	0	0	0	0	0	0	0	0	0	0	2	2	2	2	2	2	4	4	2.5	0	0	0	0	0	0	0	0	0	YES	YES
Q9BYC8	39S ribosomal protein L32, mitochondrial (L32mt) (MRP-L32) (Mitochondrial large ribosomal subunit protein bL32m)	MRPL32	188	mitochondrial inner membrane [GO:0005743]; mitochondrial large ribosomal subunit [GO:0005762]; mitochondrial ribosome [GO:0005761]	mitochondrial translational elongation [GO:0070125]; mitochondrial translational termination [GO:0070126]; translation [GO:0006412]	RNA binding [GO:0003723]; structural constituent of ribosome [GO:0003735]	0	0	0	0	0	0	0	0	0	0	0	0	0	0	0	0	0	0	3	3	3	3	2	1	2	3	2.5	0	0	2.5	0	0	3.75	2.75	3	1.8	YES	NO
Q9NVA1	Ubiquinol-cytochrome-c reductase complex assembly factor 1 (Basic FGF-repressed Zic-binding protein) (bFGF-repressed Zic-binding protein) (bFZb) (Ubiquinol-cytochrome c reductase complex chaperone CBP3 homolog)	UQCC1	299	cytoplasmic vesicle [GO:0031410]; mitochondrial inner membrane [GO:0005743]	mitochondrial respiratory chain complex III assembly [GO:0034551]; positive regulation of mitochondrial translation [GO:0070131]		0	0	0	0	0	0	0	0	0	0	0	0	0	0	0	0	0	0	4	4	2	1	2	2	1	3	2.375	0	0	3.25	0	3	0	2.5	3	1.75	YES	NO
Q13405	39S ribosomal protein L49, mitochondrial (L49mt) (MRP-L49) (Mitochondrial large ribosomal subunit protein mL49) (Neighbor of FAU) (NOF) (Protein NOF1)	MRPL49	166	mitochondrial inner membrane [GO:0005743]; mitochondrial large ribosomal subunit [GO:0005762]; mitochondrial ribosome [GO:0005761]	mitochondrial translational elongation [GO:0070125]; mitochondrial translational termination [GO:0070126]	structural constituent of ribosome [GO:0003735]	0	0	0	0	0	0	0	0	0	0	0	0	0	0	0	0	0	0	3	2	2	2	3	3	2	2	2.375	0.5	0.75	0	0	0	4.25	2.5	2	1.35	YES	NO
Q9BVV7	Mitochondrial import inner membrane translocase subunit Tim21 (TIM21-like protein, mitochondrial)	TIMM21	248	integral component of membrane [GO:0016021]; mitochondrial inner membrane presequence translocase complex [GO:0005744]	mitochondrial respiratory chain complex I assembly [GO:0032981]; mitochondrial respiratory chain complex IV assembly [GO:0033617]; protein import into mitochondrial matrix [GO:0030150]		0	0	0	0	0	0	0	0	0	0	0	0	0	0	0	0	0	0	2	1	5	3	2	1	2	2	2.25	0	0.25	0	0	0	0	0	0	0	YES	YES
Q9Y3B7	39S ribosomal protein L11, mitochondrial (L11mt) (MRP-L11) (Mitochondrial large ribosomal subunit protein uL11m)	MRPL11	192	mitochondrial inner membrane [GO:0005743]; mitochondrial large ribosomal subunit [GO:0005762]; mitochondrial ribosome [GO:0005761]; mitochondrion [GO:0005739]	mitochondrial translational elongation [GO:0070125]; mitochondrial translational termination [GO:0070126]; ribosomal large subunit assembly [GO:0000027]; translation [GO:0006412]	RNA binding [GO:0003723]; rRNA binding [GO:0019843]; structural constituent of ribosome [GO:0003735]	0	0	0	1	0	1	0	1	0.375	0	1	1	1	0	0	0	0	0.375	2	2	2	3	3	3	2	1	2.25	0	0	4	7	0	2.75	0	3	2.75	YES	NO
Q8IXM3	39S ribosomal protein L41, mitochondrial (L41mt) (MRP-L41) (39S ribosomal protein L27 homolog) (Bcl-2-interacting mitochondrial ribosomal protein L41) (Cell proliferation-inducing gene 3 protein) (MRP-L27 homolog) (Mitochondrial large ribosomal subunit protein mL41)	MRPL41	137	mitochondrial inner membrane [GO:0005743]; mitochondrial large ribosomal subunit [GO:0005762]; mitochondrion [GO:0005739]; ribonucleoprotein complex [GO:1990904]	apoptotic process [GO:0006915]; cell cycle [GO:0007049]; mitochondrial translational elongation [GO:0070125]; mitochondrial translational termination [GO:0070126]; translation [GO:0006412]	RNA binding [GO:0003723]; structural constituent of ribosome [GO:0003735]	0	0	0	0	0	0	0	0	0	1	1	1	1	1	0	0	1	0.75	4	1	2	2	3	2	2	2	2.25	0	0	3.25	2.25	3.75	4	3.25	5	3.3	YES	NO
Q6YN16	Hydroxysteroid dehydrogenase-like protein 2 (EC 1.-.-.-) (Short chain dehydrogenase/reductase family 13C member 1)	HSDL2	418	membrane [GO:0016020]; mitochondrion [GO:0005739]; peroxisome [GO:0005777]		oxidoreductase activity [GO:0016491]	0	0	0	0	0	0	0	0	0	0	0	0	0	0	0	0	0	0	2	2	1	2	2	1	2	4	2	0	0	3.5	0	6.5	3.75	6.75	4	4.1	YES	NO
Q9NQ50	39S ribosomal protein L40, mitochondrial (L40mt) (MRP-L40) (Mitochondrial large ribosomal subunit protein mL40) (Nuclear localization signal-containing protein deleted in velocardiofacial syndrome) (Up-regulated in metastasis)	MRPL40	206	mitochondrial inner membrane [GO:0005743]; mitochondrial large ribosomal subunit [GO:0005762]; mitochondrial ribosome [GO:0005761]; nucleus [GO:0005634]	anatomical structure morphogenesis [GO:0009653]; mitochondrial translational elongation [GO:0070125]; mitochondrial translational termination [GO:0070126]	RNA binding [GO:0003723]	0	0	0	0	0	0	0	0	0	0	0	0	0	0	0	0	0	0	0	2	2	2	1	2	2	2	1.625	1.25	1	3.25	0	0	5	3.5	3	2.35	YES	NO
O75489	NADH dehydrogenase [ubiquinone] iron-sulfur protein 3, mitochondrial (EC 1.6.5.3) (EC 1.6.99.3) (Complex I-30kD) (CI-30kD) (NADH-ubiquinone oxidoreductase 30 kDa subunit)	NDUFS3	264	mitochondrial matrix [GO:0005759]; mitochondrial membrane [GO:0031966]; mitochondrial respiratory chain complex I [GO:0005747]; mitochondrion [GO:0005739]; myelin sheath [GO:0043209]; nuclear body [GO:0016604]	cellular respiration [GO:0045333]; mitochondrial electron transport, NADH to ubiquinone [GO:0006120]; mitochondrial respiratory chain complex I assembly [GO:0032981]; negative regulation of cell growth [GO:0030308]; negative regulation of intrinsic apoptotic signaling pathway [GO:2001243]; reactive oxygen species metabolic process [GO:0072593]; substantia nigra development [GO:0021762]	electron transfer activity [GO:0009055]; NADH dehydrogenase (ubiquinone) activity [GO:0008137]; NADH dehydrogenase activity [GO:0003954]	0	0	0	0	0	0	0	0	0	0	0	0	0	0	0	0	0	0	18	16	8	13	15	10	13	11	13	3.75	4.25	12.75	16	15.5	13	7.75	5	13	YES	NO
Q02218	2-oxoglutarate dehydrogenase, mitochondrial (EC 1.2.4.2) (2-oxoglutarate dehydrogenase complex component E1) (OGDC-E1) (Alpha-ketoglutarate dehydrogenase)	OGDH	1023	mitochondrial matrix [GO:0005759]; mitochondrial membrane [GO:0031966]; mitochondrion [GO:0005739]; nucleus [GO:0005634]; oxoglutarate dehydrogenase complex [GO:0045252]	2-oxoglutarate metabolic process [GO:0006103]; cerebellar cortex development [GO:0021695]; generation of precursor metabolites and energy [GO:0006091]; glycolytic process [GO:0006096]; hippocampus development [GO:0021766]; histone succinylation [GO:0106077]; NADH metabolic process [GO:0006734]; olfactory bulb mitral cell layer development [GO:0061034]; pyramidal neuron development [GO:0021860]; s…	chaperone binding [GO:0051087]; heat shock protein binding [GO:0031072]; metal ion binding [GO:0046872]; oxoglutarate dehydrogenase (NAD+) activity [GO:0034602]; oxoglutarate dehydrogenase (succinyl-transferring) activity [GO:0004591]; thiamine pyrophosphate binding [GO:0030976]	0	0	0	0	0	0	0	0	0	0	2	0	0	0	0	0	0	0.25	28	35	28	31	30	24	22	32	28.75	29.5	26.5	39.5	29.5	42.25	51.25	53.75	5	43.25	YES	NO
P34897	Serine hydroxymethyltransferase, mitochondrial (SHMT) (EC 2.1.2.1) (Glycine hydroxymethyltransferase) (Serine methylase)	SHMT2	504	BRISC complex [GO:0070552]; cytoplasm [GO:0005737]; extracellular exosome [GO:0070062]; microtubule cytoskeleton [GO:0015630]; mitochondrial inner membrane [GO:0005743]; mitochondrial intermembrane space [GO:0005758]; mitochondrial matrix [GO:0005759]; mitochondrial nucleoid [GO:0042645]; mitochondrion [GO:0005739]; nucleus [GO:0005634]	folic acid metabolic process [GO:0046655]; glycine biosynthetic process from serine [GO:0019264]; glycine metabolic process [GO:0006544]; L-serine biosynthetic process [GO:0006564]; L-serine metabolic process [GO:0006563]; one-carbon metabolic process [GO:0006730]; positive regulation of cell proliferation [GO:0008284]; protein homotetramerization [GO:0051289]; protein K63-linked deubiquitination…	amino acid binding [GO:0016597]; chromatin binding [GO:0003682]; glycine hydroxymethyltransferase activity [GO:0004372]; identical protein binding [GO:0042802]; L-allo-threonine aldolase activity [GO:0008732]; pyridoxal phosphate binding [GO:0030170]	0	0	0	0	0	0	0	0	0	0	0	0	0	0	0	0	0	0	28	35	24	23	21	21	26	25	25.375	47	39.75	45.25	37.5	46	56.25	60.75	5	49.15	YES	NO
O94925	Glutaminase kidney isoform, mitochondrial (GLS) (EC 3.5.1.2) (K-glutaminase) (L-glutamine amidohydrolase)	GLS	669	cytosol [GO:0005829]; mitochondrial matrix [GO:0005759]; mitochondrion [GO:0005739]	cellular amino acid biosynthetic process [GO:0008652]; chemical synaptic transmission [GO:0007268]; glutamate biosynthetic process [GO:0006537]; glutamate secretion [GO:0014047]; glutamine catabolic process [GO:0006543]; protein homotetramerization [GO:0051289]; regulation of respiratory gaseous exchange by neurological system process [GO:0002087]; suckling behavior [GO:0001967]	glutaminase activity [GO:0004359]	0	0	0	0	0	0	0	0	0	0	0	0	0	0	0	0	0	0	25	30	20	18	21	19	16	25	21.75	8.75	5.5	32.25	20	30.5	37.75	33.5	5	30.8	YES	NO
Q99714	3-hydroxyacyl-CoA dehydrogenase type-2 (EC 1.1.1.35) (17-beta-hydroxysteroid dehydrogenase 10) (17-beta-HSD 10) (EC 1.1.1.51) (2-methyl-3-hydroxybutyryl-CoA dehydrogenase) (MHBD) (3-hydroxy-2-methylbutyryl-CoA dehydrogenase) (EC 1.1.1.178) (3-hydroxyacyl-CoA dehydrogenase type II) (Endoplasmic reticulum-associated amyloid beta-peptide-binding protein) (Mitochondrial ribonuclease P protein 2) (Mit…	HSD17B10	261	cytoplasm [GO:0005737]; mitochondrial matrix [GO:0005759]; mitochondrial ribonuclease P complex [GO:0030678]; mitochondrion [GO:0005739]; plasma membrane [GO:0005886]	branched-chain amino acid catabolic process [GO:0009083]; lipid metabolic process [GO:0006629]; mitochondrial tRNA 3'-end processing [GO:1990180]; mitochondrial tRNA 5'-end processing [GO:0097745]; mitochondrial tRNA methylation [GO:0070901]; mitochondrial tRNA processing [GO:0090646]; mitochondrion organization [GO:0007005]; protein homotetramerization [GO:0051289]	3-hydroxy-2-methylbutyryl-CoA dehydrogenase activity [GO:0047015]; 3-hydroxyacyl-CoA dehydrogenase activity [GO:0003857]; cholate 7-alpha-dehydrogenase activity [GO:0008709]; RNA binding [GO:0003723]; testosterone dehydrogenase [NAD(P)] activity [GO:0030283]; tRNA binding [GO:0000049]	0	0	0	1	0	0	0	0	0.125	0	0	0	0	0	0	0	0	0	19	21	19	20	21	17	13	24	19.25	9.25	8.25	87.75	29.5	86.5	77	92	5	74.55	YES	NO
P00367	Glutamate dehydrogenase 1, mitochondrial (GDH 1) (EC 1.4.1.3)	GLUD1	558	cytoplasm [GO:0005737]; mitochondrial matrix [GO:0005759]; mitochondrion [GO:0005739]	cellular amino acid biosynthetic process [GO:0008652]; glutamate biosynthetic process [GO:0006537]; glutamate catabolic process [GO:0006538]; glutamine metabolic process [GO:0006541]; positive regulation of insulin secretion [GO:0032024]; substantia nigra development [GO:0021762]; tricarboxylic acid metabolic process [GO:0072350]	ADP binding [GO:0043531]; ATP binding [GO:0005524]; glutamate dehydrogenase (NAD+) activity [GO:0004352]; glutamate dehydrogenase [NAD(P)+] activity [GO:0004353]; GTP binding [GO:0005525]; identical protein binding [GO:0042802]; leucine binding [GO:0070728]; NAD+ binding [GO:0070403]	0	0	0	0	0	0	0	0	0	0	0	0	0	0	0	0	0	0	16	18	15	14	18	11	16	22	16.25	22.5	15.75	31.5	18.5	31.5	28.25	30.5	5	28.05	YES	NO
P32322	Pyrroline-5-carboxylate reductase 1, mitochondrial (P5C reductase 1) (P5CR 1) (EC 1.5.1.2)	PYCR1	319	mitochondrial matrix [GO:0005759]; mitochondrion [GO:0005739]	cellular amino acid biosynthetic process [GO:0008652]; cellular response to oxidative stress [GO:0034599]; L-proline biosynthetic process [GO:0055129]; negative regulation of hydrogen peroxide-induced cell death [GO:1903206]; proline biosynthetic process [GO:0006561]; regulation of mitochondrial membrane potential [GO:0051881]	identical protein binding [GO:0042802]; pyrroline-5-carboxylate reductase activity [GO:0004735]	0	0	0	0	0	0	0	0	0	0	0	0	0	0	0	0	0	0	17	21	18	17	11	5	14	20	15.375	11.5	7.75	37.25	22.75	33.5	30.25	38.25	5	32.4	YES	NO
O75306	NADH dehydrogenase [ubiquinone] iron-sulfur protein 2, mitochondrial (EC 1.6.5.3) (EC 1.6.99.3) (Complex I-49kD) (CI-49kD) (NADH-ubiquinone oxidoreductase 49 kDa subunit)	NDUFS2	463	mitochondrial matrix [GO:0005759]; mitochondrial respiratory chain complex I [GO:0005747]; mitochondrion [GO:0005739]; nucleoplasm [GO:0005654]	mitochondrial ATP synthesis coupled electron transport [GO:0042775]; mitochondrial electron transport, NADH to ubiquinone [GO:0006120]; mitochondrial respiratory chain complex I assembly [GO:0032981]; response to oxidative stress [GO:0006979]	4 iron, 4 sulfur cluster binding [GO:0051539]; electron transfer activity [GO:0009055]; metal ion binding [GO:0046872]; NAD binding [GO:0051287]; NADH dehydrogenase (ubiquinone) activity [GO:0008137]; quinone binding [GO:0048038]; ubiquitin protein ligase binding [GO:0031625]	0	0	0	0	0	0	0	0	0	0	0	0	0	0	0	0	0	0	22	22	14	9	12	13	14	16	15.25	0.75	0.75	15.75	17	27.75	16	8.75	5	17.05	YES	NO
P28331	NADH-ubiquinone oxidoreductase 75 kDa subunit, mitochondrial (EC 1.6.5.3) (EC 1.6.99.3) (Complex I-75kD) (CI-75kD)	NDUFS1	727	mitochondrial intermembrane space [GO:0005758]; mitochondrial matrix [GO:0005759]; mitochondrial respiratory chain complex I [GO:0005747]; mitochondrion [GO:0005739]; myelin sheath [GO:0043209]	apoptotic mitochondrial changes [GO:0008637]; ATP metabolic process [GO:0046034]; cellular respiration [GO:0045333]; mitochondrial electron transport, NADH to ubiquinone [GO:0006120]; mitochondrial respiratory chain complex I assembly [GO:0032981]; reactive oxygen species metabolic process [GO:0072593]; regulation of mitochondrial membrane potential [GO:0051881]	2 iron, 2 sulfur cluster binding [GO:0051537]; 4 iron, 4 sulfur cluster binding [GO:0051539]; electron transfer activity [GO:0009055]; iron-sulfur cluster binding [GO:0051536]; metal ion binding [GO:0046872]; NADH dehydrogenase (ubiquinone) activity [GO:0008137]	0	0	0	0	0	0	0	0	0	0	0	0	0	0	0	0	0	0	17	14	11	13	6	3	15	15	11.75	6.5	3.75	30.75	27.25	44	27.25	19.5	5	29.75	YES	NO
Q96C36	Pyrroline-5-carboxylate reductase 2 (P5C reductase 2) (P5CR 2) (EC 1.5.1.2)	PYCR2	320	mitochondrial matrix [GO:0005759]; mitochondrion [GO:0005739]	cellular amino acid biosynthetic process [GO:0008652]; cellular response to oxidative stress [GO:0034599]; L-proline biosynthetic process [GO:0055129]; proline biosynthetic process [GO:0006561]	pyrroline-5-carboxylate reductase activity [GO:0004735]	0	0	0	0	0	0	0	0	0	0	0	0	0	0	0	0	0	0	12	12	9	8	8	6	11	11	9.625	8	8	62.5	25.75	46.25	30.5	57	5	44.4	YES	NO
P82650	28S ribosomal protein S22, mitochondrial (MRP-S22) (S22mt) (Mitochondrial small ribosomal subunit protein mS22)	MRPS22	360	mitochondrial inner membrane [GO:0005743]; mitochondrial ribosome [GO:0005761]; mitochondrial small ribosomal subunit [GO:0005763]; mitochondrion [GO:0005739]	mitochondrial translational elongation [GO:0070125]; mitochondrial translational termination [GO:0070126]	structural constituent of ribosome [GO:0003735]	0	0	1	1	1	0	1	0	0.5	0	2	0	0	0	0	1	0	0.375	6	9	10	11	9	6	9	10	8.75	3.5	6.5	15.5	25.25	22.25	12.25	10.75	5	17.2	YES	NO
Q9H9J2	39S ribosomal protein L44, mitochondrial (L44mt) (MRP-L44) (EC 3.1.26.-) (Mitochondrial large ribosomal subunit protein mL44)	MRPL44	332	mitochondrial inner membrane [GO:0005743]; mitochondrial large ribosomal subunit [GO:0005762]; mitochondrion [GO:0005739]; nucleus [GO:0005634]; plasma membrane [GO:0005886]	mitochondrial translational elongation [GO:0070125]; mitochondrial translational termination [GO:0070126]; RNA phosphodiester bond hydrolysis, endonucleolytic [GO:0090502]; RNA processing [GO:0006396]	double-stranded RNA binding [GO:0003725]; ribonuclease III activity [GO:0004525]; RNA binding [GO:0003723]	0	0	0	2	0	0	0	0	0.25	0	0	0	0	0	0	0	0	0	9	10	6	9	6	7	5	7	7.375	0.75	0.75	10.75	8	11.25	7.75	8.25	5	9.2	YES	NO
Q7L0Y3	tRNA methyltransferase 10 homolog C (HBV pre-S2 trans-regulated protein 2) (Mitochondrial ribonuclease P protein 1) (Mitochondrial RNase P protein 1) (RNA (guanine-9-)-methyltransferase domain-containing protein 1) (Renal carcinoma antigen NY-REN-49) (mRNA methyladenosine-N(1)-methyltransferase) (EC 2.1.1.-) (tRNA (adenine(9)-N(1))-methyltransferase) (EC 2.1.1.218) (tRNA (guanine(9)-N(1))-methylt…	TRMT10C	403	mitochondrial matrix [GO:0005759]; mitochondrial nucleoid [GO:0042645]; mitochondrial ribonuclease P complex [GO:0030678]; mitochondrion [GO:0005739]; nucleoplasm [GO:0005654]	mitochondrial RNA 5'-end processing [GO:0000964]; mitochondrial tRNA 3'-end processing [GO:1990180]; mitochondrial tRNA 5'-end processing [GO:0097745]; mitochondrial tRNA processing [GO:0090646]; mRNA methylation [GO:0080009]; positive regulation of mitochondrial translation [GO:0070131]	mRNA (adenine-N1-)-methyltransferase activity [GO:0061953]; RNA binding [GO:0003723]; tRNA (adenine-N1-)-methyltransferase activity [GO:0016429]; tRNA (guanine(9)-N(1))-methyltransferase activity [GO:0052905]; tRNA (guanine-N1-)-methyltransferase activity [GO:0009019]; tRNA binding [GO:0000049]	0	0	0	0	0	0	0	0	0	0	0	0	0	0	0	0	0	0	7	8	5	6	9	5	10	8	7.25	3.25	3.5	18.5	10.75	25	15.25	17.5	5	17.4	YES	NO
Q6UB35	Monofunctional C1-tetrahydrofolate synthase, mitochondrial (EC 6.3.4.3) (Formyltetrahydrofolate synthetase)	MTHFD1L	978	membrane [GO:0016020]; mitochondrial matrix [GO:0005759]; mitochondrion [GO:0005739]	10-formyltetrahydrofolate biosynthetic process [GO:0009257]; embryonic neurocranium morphogenesis [GO:0048702]; embryonic viscerocranium morphogenesis [GO:0048703]; folic acid-containing compound metabolic process [GO:0006760]; folic acid metabolic process [GO:0046655]; formate metabolic process [GO:0015942]; neural tube closure [GO:0001843]; purine nucleobase biosynthetic process [GO:0009113]; t…	ATP binding [GO:0005524]; formate-tetrahydrofolate ligase activity [GO:0004329]; methenyltetrahydrofolate cyclohydrolase activity [GO:0004477]; methylenetetrahydrofolate dehydrogenase (NADP+) activity [GO:0004488]; protein homodimerization activity [GO:0042803]	0	0	0	0	0	0	0	0	0	0	1	0	0	0	0	0	0	0.125	4	7	6	5	9	10	7	6	6.75	0	0	21.25	17.75	20.5	18.5	19.5	5	19.5	YES	NO
Q96EY7	Pentatricopeptide repeat domain-containing protein 3, mitochondrial (28S ribosomal protein S39, mitochondrial) (MRP-S39) (Mitochondrial small ribosomal subunit protein mS39) (Transformation-related gene 15 protein) (TRG-15)	PTCD3	689	cytosol [GO:0005829]; mitochondrial inner membrane [GO:0005743]; mitochondrion [GO:0005739]; nucleoplasm [GO:0005654]; plasma membrane [GO:0005886]; ribosome [GO:0005840]	mitochondrial translation [GO:0032543]; mitochondrial translational elongation [GO:0070125]; mitochondrial translational termination [GO:0070126]; regulation of translation [GO:0006417]	ribosomal small subunit binding [GO:0043024]; RNA binding [GO:0003723]; rRNA binding [GO:0019843]	0	0	2	0	2	2	2	0	1	0	0	0	0	0	0	0	0	0	4	6	7	7	10	6	4	6	6.25	2.25	2.25	29.5	37.75	31.25	18.75	20.75	5	27.6	YES	NO
Q16718	NADH dehydrogenase [ubiquinone] 1 alpha subcomplex subunit 5 (Complex I subunit B13) (Complex I-13kD-B) (CI-13kD-B) (NADH-ubiquinone oxidoreductase 13 kDa-B subunit)	NDUFA5	116	mitochondrial inner membrane [GO:0005743]; mitochondrial respiratory chain complex I [GO:0005747]	mitochondrial electron transport, NADH to ubiquinone [GO:0006120]; mitochondrial respiratory chain complex I assembly [GO:0032981]	NADH dehydrogenase (ubiquinone) activity [GO:0008137]	0	0	0	0	0	0	0	0	0	0	0	0	0	0	0	0	0	0	9	5	4	4	4	5	7	9	5.875	1.25	1.25	7.25	6.5	6	7.5	4.5	5	6.35	YES	NO
P30084	Enoyl-CoA hydratase, mitochondrial (EC 4.2.1.17) (Enoyl-CoA hydratase 1) (Short-chain enoyl-CoA hydratase) (SCEH)	ECHS1	290	mitochondrial matrix [GO:0005759]; mitochondrion [GO:0005739]	fatty acid beta-oxidation [GO:0006635]	enoyl-CoA hydratase activity [GO:0004300]	0	0	0	0	0	0	0	0	0	0	0	0	0	0	0	0	0	0	7	7	7	4	6	4	6	6	5.875	2	2	15.25	7.75	14.75	12.75	12.5	5	12.6	YES	NO
O75380	NADH dehydrogenase [ubiquinone] iron-sulfur protein 6, mitochondrial (Complex I-13kD-A) (CI-13kD-A) (NADH-ubiquinone oxidoreductase 13 kDa-A subunit)	NDUFS6	124	mitochondrial inner membrane [GO:0005743]; mitochondrial respiratory chain complex I [GO:0005747]	cardiovascular system development [GO:0072358]; fatty acid metabolic process [GO:0006631]; mitochondrial electron transport, NADH to ubiquinone [GO:0006120]; mitochondrial respiratory chain complex I assembly [GO:0032981]; mitochondrion morphogenesis [GO:0070584]; multicellular organism aging [GO:0010259]; multicellular organism growth [GO:0035264]; muscle contraction [GO:0006936]; reproductive s…	electron transfer activity [GO:0009055]; NADH dehydrogenase (ubiquinone) activity [GO:0008137]	0	0	0	0	0	0	0	0	0	0	0	0	0	0	0	0	0	0	7	6	8	9	2	2	3	9	5.75	1.75	1.5	13.5	7.75	7.5	12.75	10.75	5	10.45	YES	NO
Q92665	28S ribosomal protein S31, mitochondrial (MRP-S31) (S31mt) (Imogen 38) (Mitochondrial small ribosomal subunit protein mS31)	MRPS31	395	mitochondrial inner membrane [GO:0005743]; mitochondrial small ribosomal subunit [GO:0005763]; mitochondrion [GO:0005739]; nucleolus [GO:0005730]	mitochondrial translational elongation [GO:0070125]; mitochondrial translational termination [GO:0070126]	protein domain specific binding [GO:0019904]; RNA binding [GO:0003723]; structural constituent of ribosome [GO:0003735]	0	0	0	0	0	0	0	0	0	0	0	0	0	0	0	0	0	0	6	4	5	4	7	7	5	7	5.625	4.5	4	15.5	18	18.75	19	11.5	5	16.55	YES	NO
P82675	28S ribosomal protein S5, mitochondrial (MRP-S5) (S5mt) (Mitochondrial small ribosomal subunit protein uS5m)	MRPS5	430	mitochondrial inner membrane [GO:0005743]; mitochondrial small ribosomal subunit [GO:0005763]; mitochondrion [GO:0005739]	mitochondrial translational elongation [GO:0070125]; mitochondrial translational termination [GO:0070126]; translation [GO:0006412]	RNA binding [GO:0003723]; structural constituent of ribosome [GO:0003735]	0	0	0	1	1	1	1	0	0.5	1	1	0	0	1	0	1	1	0.625	10	7	6	2	3	4	3	10	5.625	0.75	1.5	16	16.75	17.75	15.5	15.75	5	16.35	YES	NO
P49821	NADH dehydrogenase [ubiquinone] flavoprotein 1, mitochondrial (EC 1.6.5.3) (EC 1.6.99.3) (Complex I-51kD) (CI-51kD) (NADH dehydrogenase flavoprotein 1) (NADH-ubiquinone oxidoreductase 51 kDa subunit)	NDUFV1	464	cytosol [GO:0005829]; mitochondrial inner membrane [GO:0005743]; mitochondrial respiratory chain complex I [GO:0005747]; mitochondrion [GO:0005739]	mitochondrial ATP synthesis coupled electron transport [GO:0042775]; mitochondrial electron transport, NADH to ubiquinone [GO:0006120]; mitochondrial respiratory chain complex I assembly [GO:0032981]	4 iron, 4 sulfur cluster binding [GO:0051539]; FMN binding [GO:0010181]; metal ion binding [GO:0046872]; NAD binding [GO:0051287]; NADH dehydrogenase (ubiquinone) activity [GO:0008137]	0	0	0	0	0	0	0	0	0	0	0	0	0	0	0	0	0	0	5	6	6	8	0	2	6	11	5.5	4	1.75	20.5	13	22.75	15	14.25	5	17.1	YES	NO
Q9Y2R9	28S ribosomal protein S7, mitochondrial (MRP-S7) (S7mt) (Mitochondrial small ribosomal subunit protein uS7m) (bMRP-27a) (bMRP27a)	MRPS7	242	mitochondrial inner membrane [GO:0005743]; mitochondrial small ribosomal subunit [GO:0005763]	mitochondrial translation [GO:0032543]; mitochondrial translational elongation [GO:0070125]; mitochondrial translational termination [GO:0070126]; ribosomal small subunit assembly [GO:0000028]; translation [GO:0006412]	mRNA binding [GO:0003729]; RNA binding [GO:0003723]; rRNA binding [GO:0019843]; structural constituent of ribosome [GO:0003735]	0	0	2	0	0	0	0	0	0.25	0	0	1	0	0	0	0	0	0.125	6	5	5	7	4	4	6	5	5.25	3.25	3.25	13	15.75	16.25	15.25	12	5	14.45	YES	NO
Q92552	28S ribosomal protein S27, mitochondrial (MRP-S27) (S27mt) (Mitochondrial ribosomal protein S27) (Mitochondrial small ribosomal subunit protein mS27)	MRPS27	414	cytoplasm [GO:0005737]; mitochondrial inner membrane [GO:0005743]; mitochondrial small ribosomal subunit [GO:0005763]; mitochondrion [GO:0005739]	cell proliferation [GO:0008283]; mitochondrial translational elongation [GO:0070125]; mitochondrial translational termination [GO:0070126]; positive regulation of mitochondrial translation [GO:0070131]	mitochondrial ribosome binding [GO:0097177]; rRNA binding [GO:0019843]; tRNA binding [GO:0000049]	0	0	0	0	0	0	0	0	0	0	0	0	0	0	0	1	1	0.25	6	4	8	4	4	3	5	7	5.125	3	2.75	12.5	19	13.5	7.5	10.25	5	12.55	YES	NO
Q9NSE4	Isoleucine--tRNA ligase, mitochondrial (EC 6.1.1.5) (Isoleucyl-tRNA synthetase) (IleRS)	IARS2	1012	cytosol [GO:0005829]; mitochondrial matrix [GO:0005759]; mitochondrion [GO:0005739]	isoleucyl-tRNA aminoacylation [GO:0006428]; tRNA aminoacylation for protein translation [GO:0006418]	aminoacyl-tRNA editing activity [GO:0002161]; ATP binding [GO:0005524]; isoleucine-tRNA ligase activity [GO:0004822]; tRNA binding [GO:0000049]	0	0	0	0	0	0	0	0	0	0	0	0	0	0	0	0	0	0	7	6	4	5	5	6	4	3	5	0.75	1	54.25	37.25	64.25	43	40.75	5	47.9	YES	NO
P82933	28S ribosomal protein S9, mitochondrial (MRP-S9) (S9mt) (Mitochondrial small ribosomal subunit protein uS9m)	MRPS9	396	mitochondrial inner membrane [GO:0005743]; mitochondrial small ribosomal subunit [GO:0005763]; mitochondrion [GO:0005739]; nucleolus [GO:0005730]	DNA damage response, detection of DNA damage [GO:0042769]; maturation of SSU-rRNA from tricistronic rRNA transcript (SSU-rRNA, 5.8S rRNA, LSU-rRNA) [GO:0000462]; mitochondrial translational elongation [GO:0070125]; mitochondrial translational termination [GO:0070126]; translation [GO:0006412]	RNA binding [GO:0003723]; structural constituent of ribosome [GO:0003735]	0	0	0	0	1	0	1	2	0.5	0	0	1	0	0	0	0	0	0.125	3	3	5	7	6	3	6	7	5	2.75	4	16.25	17.75	15	19.75	12.25	5	16.2	YES	NO
Q9Y399	28S ribosomal protein S2, mitochondrial (MRP-S2) (S2mt) (Mitochondrial small ribosomal subunit protein uS2m)	MRPS2	296	mitochondrial inner membrane [GO:0005743]; mitochondrial small ribosomal subunit [GO:0005763]; mitochondrion [GO:0005739]	mitochondrial translation [GO:0032543]; mitochondrial translational elongation [GO:0070125]; mitochondrial translational termination [GO:0070126]; translation [GO:0006412]	structural constituent of ribosome [GO:0003735]	0	0	0	0	0	0	0	0	0	0	0	0	0	0	0	0	0	0	3	4	6	6	6	3	5	6	4.875	1.75	1.25	9.5	12.25	11	9.75	5.75	5	9.65	YES	NO
Q9BRJ2	39S ribosomal protein L45, mitochondrial (L45mt) (MRP-L45) (Mitochondrial large ribosomal subunit protein mL45)	MRPL45	306	mitochondrial inner membrane [GO:0005743]; mitochondrial large ribosomal subunit [GO:0005762]	mitochondrial translational elongation [GO:0070125]; mitochondrial translational termination [GO:0070126]	RNA binding [GO:0003723]	0	0	0	0	0	0	0	0	0	0	0	0	0	0	0	0	0	0	4	8	6	5	4	7	2	2	4.75	0	0	6.75	6.5	9.25	9.75	7.75	5	8	YES	NO
Q8N983	39S ribosomal protein L43, mitochondrial (L43mt) (MRP-L43) (Mitochondrial large ribosomal subunit protein mL43) (Mitochondrial ribosomal protein bMRP36a)	MRPL43	215	mitochondrial inner membrane [GO:0005743]; mitochondrial large ribosomal subunit [GO:0005762]; mitochondrial ribosome [GO:0005761]	mitochondrial translational elongation [GO:0070125]; mitochondrial translational termination [GO:0070126]; translation [GO:0006412]	RNA binding [GO:0003723]; structural constituent of ribosome [GO:0003735]	0	0	0	0	0	0	0	0	0	0	0	0	0	0	0	0	0	0	5	6	4	5	7	5	3	2	4.625	1.25	0.25	6.5	5.75	5.25	7.5	5.25	5	6.05	YES	NO
P51398	28S ribosomal protein S29, mitochondrial (MRP-S29) (S29mt) (Death-associated protein 3) (DAP-3) (Ionizing radiation resistance conferring protein) (Mitochondrial small ribosomal subunit protein mS29)	DAP3	398	mitochondrial inner membrane [GO:0005743]; mitochondrial small ribosomal subunit [GO:0005763]; mitochondrion [GO:0005739]; nucleoplasm [GO:0005654]	apoptotic signaling pathway [GO:0097190]; mitochondrial translational elongation [GO:0070125]; mitochondrial translational termination [GO:0070126]	GTP binding [GO:0005525]; RNA binding [GO:0003723]; structural constituent of ribosome [GO:0003735]	0	1	0	0	1	0	0	0	0.25	1	0	0	0	0	1	1	0	0.375	6	2	5	4	6	4	6	4	4.625	4.25	4.5	15.5	20.5	20.5	13	13.5	5	16.6	YES	NO
O75251	NADH dehydrogenase [ubiquinone] iron-sulfur protein 7, mitochondrial (EC 1.6.5.3) (EC 1.6.99.3) (Complex I-20kD) (CI-20kD) (NADH-ubiquinone oxidoreductase 20 kDa subunit) (PSST subunit)	NDUFS7	213	mitochondrial matrix [GO:0005759]; mitochondrial respiratory chain complex I [GO:0005747]; neuronal cell body [GO:0043025]; neuron projection [GO:0043005]; synaptic membrane [GO:0097060]	mitochondrial electron transport, NADH to ubiquinone [GO:0006120]; mitochondrial respiratory chain complex I assembly [GO:0032981]	4 iron, 4 sulfur cluster binding [GO:0051539]; metal ion binding [GO:0046872]; NADH dehydrogenase (ubiquinone) activity [GO:0008137]; oxidoreductase activity, acting on NAD(P)H, quinone or similar compound as acceptor [GO:0016655]; protease binding [GO:0002020]; quinone binding [GO:0048038]	0	0	0	0	0	0	0	0	0	0	0	0	0	0	0	0	0	0	4	6	5	4	4	4	3	7	4.625	0	0	6.75	4.25	7.25	4.5	5	5	5.55	YES	NO
Q9Y3D9	28S ribosomal protein S23, mitochondrial (MRP-S23) (S23mt) (Mitochondrial small ribosomal subunit protein mS23)	MRPS23	190	intermediate filament cytoskeleton [GO:0045111]; mitochondrial inner membrane [GO:0005743]; mitochondrion [GO:0005739]; nuclear membrane [GO:0031965]; ribosome [GO:0005840]	mitochondrial translational elongation [GO:0070125]; mitochondrial translational termination [GO:0070126]	RNA binding [GO:0003723]; structural constituent of ribosome [GO:0003735]	0	0	0	1	0	0	0	0	0.125	1	0	0	0	0	0	0	0	0.125	7	4	7	4	3	3	2	4	4.25	4.25	3.5	14	13.25	12.5	13	12.25	5	13	YES	NO
Q7Z2W9	39S ribosomal protein L21, mitochondrial (L21mt) (MRP-L21) (Mitochondrial large ribosomal subunit protein bL21m)	MRPL21	205	mitochondrial inner membrane [GO:0005743]; mitochondrial large ribosomal subunit [GO:0005762]	mitochondrial translational elongation [GO:0070125]; mitochondrial translational termination [GO:0070126]	RNA binding [GO:0003723]; structural constituent of ribosome [GO:0003735]	0	0	0	0	0	0	0	0	0	0	0	0	0	0	0	0	0	0	3	5	5	1	3	4	4	7	4	0.75	0.5	6.75	7	6.5	4.75	6.75	5	6.35	YES	NO
P82909	28S ribosomal protein S36, mitochondrial (MRP-S36) (S36mt)	MRPS36	103	mitochondrial inner membrane [GO:0005743]; mitochondrial oxoglutarate dehydrogenase complex [GO:0009353]; mitochondrial small ribosomal subunit [GO:0005763]; mitochondrion [GO:0005739]	mitochondrial translational elongation [GO:0070125]; mitochondrial translational termination [GO:0070126]; translation [GO:0006412]	structural constituent of ribosome [GO:0003735]	0	0	0	0	0	0	0	0	0	0	0	0	0	0	0	0	0	0	5	5	6	6	2	1	2	5	4	3.25	0.25	8.5	7.5	6	12	8.5	5	8.5	YES	NO
O00217	NADH dehydrogenase [ubiquinone] iron-sulfur protein 8, mitochondrial (EC 1.6.5.3) (EC 1.6.99.3) (Complex I-23kD) (CI-23kD) (NADH-ubiquinone oxidoreductase 23 kDa subunit) (TYKY subunit)	NDUFS8	210	mitochondrial matrix [GO:0005759]; mitochondrial respiratory chain complex I [GO:0005747]; mitochondrion [GO:0005739]	mitochondrial electron transport, NADH to ubiquinone [GO:0006120]; mitochondrial respiratory chain complex I assembly [GO:0032981]; response to oxidative stress [GO:0006979]	4 iron, 4 sulfur cluster binding [GO:0051539]; metal ion binding [GO:0046872]; NADH dehydrogenase (ubiquinone) activity [GO:0008137]	0	0	0	0	0	0	0	0	0	0	0	0	0	0	0	0	0	0	7	4	4	3	4	3	4	3	4	0	0	3.5	2.5	4	3.5	0	4	2.7	YES	NO
O75947	ATP synthase subunit d, mitochondrial (ATPase subunit d)	ATP5H	161	mitochondrial inner membrane [GO:0005743]; mitochondrial proton-transporting ATP synthase, stator stalk [GO:0000274]; mitochondrial proton-transporting ATP synthase complex [GO:0005753]; mitochondrion [GO:0005739]; myelin sheath [GO:0043209]; nucleoplasm [GO:0005654]	ATP biosynthetic process [GO:0006754]; ATP hydrolysis coupled cation transmembrane transport [GO:0099132]; ATP synthesis coupled proton transport [GO:0015986]; cristae formation [GO:0042407]; mitochondrial ATP synthesis coupled proton transport [GO:0042776]	proton transmembrane transporter activity [GO:0015078]; transmembrane transporter activity [GO:0022857]	0	0	0	0	0	0	0	0	0	1	2	0	0	0	0	0	0	0.375	3	4	3	4	5	1	5	5	3.75	1.75	1.5	8.25	3.25	7	6.25	5.75	5	6.1	YES	NO
Q9BYN8	28S ribosomal protein S26, mitochondrial (MRP-S26) (S26mt) (28S ribosomal protein S13, mitochondrial) (MRP-S13) (S13mt) (Mitochondrial small ribosomal subunit protein mS26)	MRPS26	205	mitochondrial inner membrane [GO:0005743]; mitochondrial small ribosomal subunit [GO:0005763]; mitochondrion [GO:0005739]; nucleoplasm [GO:0005654]	DNA damage response, detection of DNA damage [GO:0042769]; mitochondrial translational elongation [GO:0070125]; mitochondrial translational termination [GO:0070126]	RNA binding [GO:0003723]	0	0	0	0	0	0	0	0	0	0	1	0	0	0	0	0	0	0.125	5	5	6	3	2	2	1	4	3.5	0.75	0.75	7.5	7.5	7.25	8.5	6	5	7.35	YES	NO
P24539	ATP synthase F(0) complex subunit B1, mitochondrial (ATP synthase proton-transporting mitochondrial F(0) complex subunit B1) (ATP synthase subunit b) (ATPase subunit b)	ATP5F1	256	membrane [GO:0016020]; mitochondrial inner membrane [GO:0005743]; mitochondrial matrix [GO:0005759]; mitochondrial proton-transporting ATP synthase complex [GO:0005753]; mitochondrial proton-transporting ATP synthase complex, coupling factor F(o) [GO:0000276]; mitochondrion [GO:0005739]; myelin sheath [GO:0043209]; nucleoplasm [GO:0005654]; nucleus [GO:0005634]	ATP biosynthetic process [GO:0006754]; ATP hydrolysis coupled cation transmembrane transport [GO:0099132]; ATP synthesis coupled proton transport [GO:0015986]; cristae formation [GO:0042407]; mitochondrial ATP synthesis coupled proton transport [GO:0042776]; substantia nigra development [GO:0021762]	proton transmembrane transporter activity [GO:0015078]; transmembrane transporter activity [GO:0022857]	0	0	0	0	0	1	0	0	0.125	0	0	0	1	0	0	1	0	0.25	4	5	4	2	4	1	2	4	3.25	1.5	1.25	6.25	2.5	6.75	5.25	3.25	5	4.8	YES	NO
P82673	28S ribosomal protein S35, mitochondrial (MRP-S35) (S35mt) (28S ribosomal protein S28, mitochondrial) (MRP-S28) (S28mt) (Mitochondrial small ribosomal subunit protein mS35)	MRPS35	323	mitochondrial inner membrane [GO:0005743]; mitochondrial small ribosomal subunit [GO:0005763]	DNA damage response, detection of DNA damage [GO:0042769]; mitochondrial translational elongation [GO:0070125]; mitochondrial translational termination [GO:0070126]	RNA binding [GO:0003723]; structural constituent of ribosome [GO:0003735]	0	0	0	0	0	0	0	0	0	1	0	0	0	0	0	0	0	0.125	2	2	3	6	2	3	3	3	3	1.5	1.5	11.75	14.5	15.5	15.75	10.25	5	13.55	YES	NO
Q9Y2R5	28S ribosomal protein S17, mitochondrial (MRP-S17) (S17mt) (Mitochondrial small ribosomal subunit protein uS17m)	MRPS17	130	mitochondrial inner membrane [GO:0005743]; mitochondrial small ribosomal subunit [GO:0005763]	mitochondrial translation [GO:0032543]; mitochondrial translational elongation [GO:0070125]; mitochondrial translational termination [GO:0070126]; translation [GO:0006412]	rRNA binding [GO:0019843]; structural constituent of ribosome [GO:0003735]	0	0	0	0	0	0	0	0	0	1	1	0	0	1	0	1	1	0.625	4	2	2	3	3	2	2	2	2.5	0	0	0	3	3.25	0	0	2	1.25	YES	NO
Q96EY1	DnaJ homolog subfamily A member 3, mitochondrial (DnaJ protein Tid-1) (hTid-1) (Hepatocellular carcinoma-associated antigen 57) (Tumorous imaginal discs protein Tid56 homolog)	DNAJA3	480	cell junction [GO:0030054]; cytoplasm [GO:0005737]; cytosol [GO:0005829]; extrinsic component of plasma membrane [GO:0019897]; intracellular membrane-bounded organelle [GO:0043231]; mitochondrial matrix [GO:0005759]; mitochondrial nucleoid [GO:0042645]; mitochondrion [GO:0005739]; neuromuscular junction [GO:0031594]; nucleus [GO:0005634]; postsynaptic membrane [GO:0045211]	activation-induced cell death of T cells [GO:0006924]; activation of cysteine-type endopeptidase activity involved in apoptotic process [GO:0006919]; cell aging [GO:0007569]; mitochondrial DNA replication [GO:0006264]; mitochondrion organization [GO:0007005]; negative regulation of apoptotic process [GO:0043066]; negative regulation of cell proliferation [GO:0008285]; negative regulation of cyste…	ATP binding [GO:0005524]; GTPase regulator activity [GO:0030695]; Hsp70 protein binding [GO:0030544]; interferon-gamma receptor binding [GO:0005133]; metal ion binding [GO:0046872]; NF-kappaB binding [GO:0051059]; protein kinase binding [GO:0019901]; transcription factor binding [GO:0008134]; unfolded protein binding [GO:0051082]	0	0	0	0	0	0	0	0	0	2	3	1	2	1	0	1	0	1.25	2	2	2	3	2	1	4	4	2.5	0	0	4	2.25	4	2.5	0	4	2.55	YES	NO
P27144	Adenylate kinase 4, mitochondrial (AK 4) (EC 2.7.4.10) (EC 2.7.4.6) (Adenylate kinase 3-like) (GTP:AMP phosphotransferase AK4)	AK4	223	mitochondrial matrix [GO:0005759]; mitochondrion [GO:0005739]	AMP metabolic process [GO:0046033]; ATP metabolic process [GO:0046034]; brain development [GO:0007420]; GTP metabolic process [GO:0046039]; liver development [GO:0001889]; nucleobase-containing small molecule interconversion [GO:0015949]; nucleoside diphosphate phosphorylation [GO:0006165]; nucleoside triphosphate biosynthetic process [GO:0009142]; response to drug [GO:0042493]	adenylate kinase activity [GO:0004017]; ATP binding [GO:0005524]; GTP binding [GO:0005525]; nucleoside diphosphate kinase activity [GO:0004550]; nucleoside monophosphate kinase activity [GO:0050145]; nucleoside triphosphate adenylate kinase activity [GO:0046899]	0	0	0	0	0	0	0	0	0	0	0	0	0	0	0	0	0	0	4	3	1	3	2	2	1	4	2.5	0	0	7	0	10.5	8.5	9.25	4	7.05	YES	NO
O43678	NADH dehydrogenase [ubiquinone] 1 alpha subcomplex subunit 2 (Complex I-B8) (CI-B8) (NADH-ubiquinone oxidoreductase B8 subunit)	NDUFA2	99	mitochondrial inner membrane [GO:0005743]; mitochondrial membrane [GO:0031966]; mitochondrial respiratory chain complex I [GO:0005747]	mitochondrial electron transport, NADH to ubiquinone [GO:0006120]; mitochondrial respiratory chain complex I assembly [GO:0032981]	NADH dehydrogenase (ubiquinone) activity [GO:0008137]	0	0	0	0	0	0	0	0	0	0	0	0	0	0	0	0	0	0	3	3	4	3	1	1	2	2	2.375	0	0	4	5.25	6.25	3.75	2.75	5	4.4	YES	NO
Q9Y3D3	28S ribosomal protein S16, mitochondrial (MRP-S16) (S16mt) (Mitochondrial small ribosomal subunit protein bS16m)	MRPS16	137	cytosol [GO:0005829]; mitochondrial inner membrane [GO:0005743]; mitochondrial small ribosomal subunit [GO:0005763]; mitochondrion [GO:0005739]	mitochondrial translation [GO:0032543]; mitochondrial translational elongation [GO:0070125]; mitochondrial translational termination [GO:0070126]; translation [GO:0006412]	structural constituent of ribosome [GO:0003735]	0	0	0	0	0	0	0	0	0	0	0	0	0	0	0	0	0	0	2	1	3	2	3	2	3	2	2.25	0.5	1.5	6.75	7.75	5.25	5.25	4.75	5	5.95	YES	NO
Q12849	G-rich sequence factor 1 (GRSF-1)	GRSF1	480	cytoplasm [GO:0005737]; mitochondrial nucleoid [GO:0042645]; mitochondrion [GO:0005739]; ribonucleoprotein granule [GO:0035770]	anterior/posterior pattern specification [GO:0009952]; morphogenesis of embryonic epithelium [GO:0016331]; mRNA polyadenylation [GO:0006378]; tRNA processing [GO:0008033]	mRNA binding [GO:0003729]; RNA binding [GO:0003723]	0	0	0	0	0	0	0	0	0	0	0	0	0	0	0	0	0	0	4	3	3	2	1	2	0	3	2.25	2	2.5	7.75	0	6.5	12.5	9	4	7.15	YES	NO
P19404	NADH dehydrogenase [ubiquinone] flavoprotein 2, mitochondrial (EC 1.6.5.3) (EC 1.6.99.3) (NADH-ubiquinone oxidoreductase 24 kDa subunit)	NDUFV2	249	mitochondrial inner membrane [GO:0005743]; mitochondrial respiratory chain complex I [GO:0005747]; mitochondrion [GO:0005739]; myelin sheath [GO:0043209]	cardiac muscle tissue development [GO:0048738]; mitochondrial electron transport, NADH to ubiquinone [GO:0006120]; mitochondrial respiratory chain complex I assembly [GO:0032981]; nervous system development [GO:0007399]	2 iron, 2 sulfur cluster binding [GO:0051537]; electron transfer activity [GO:0009055]; metal ion binding [GO:0046872]; NADH dehydrogenase (ubiquinone) activity [GO:0008137]	0	0	0	0	0	0	0	0	0	0	0	0	0	0	0	0	0	0	3	3	2	3	1	0	4	2	2.25	3.25	2.5	8.75	6.5	12.75	7	6.25	5	8.25	YES	NO
Q02978	Mitochondrial 2-oxoglutarate/malate carrier protein (OGCP) (Solute carrier family 25 member 11)	SLC25A11	314	integral component of plasma membrane [GO:0005887]; mitochondrial inner membrane [GO:0005743]; mitochondrion [GO:0005739]; nucleus [GO:0005634]	gluconeogenesis [GO:0006094]; mitochondrial transport [GO:0006839]	oxoglutarate:malate antiporter activity [GO:0015367]; RNA binding [GO:0003723]	0	0	0	0	0	0	0	0	0	0	1	2	2	1	3	2	3	1.75	3	2	2	2	1	3	2	2	2.125	0	0	0	0	0	0	0	0	0	YES	YES
P36542	ATP synthase subunit gamma, mitochondrial (ATP synthase F1 subunit gamma) (F-ATPase gamma subunit)	ATP5F1C	298	membrane [GO:0016020]; mitochondrial inner membrane [GO:0005743]; mitochondrial matrix [GO:0005759]; mitochondrial proton-transporting ATP synthase complex [GO:0005753]; mitochondrial proton-transporting ATP synthase complex, catalytic core F(1) [GO:0000275]; mitochondrion [GO:0005739]; myelin sheath [GO:0043209]	ATP biosynthetic process [GO:0006754]; cristae formation [GO:0042407]; mitochondrial ATP synthesis coupled proton transport [GO:0042776]; oxidative phosphorylation [GO:0006119]	proton-transporting ATP synthase activity, rotational mechanism [GO:0046933]; RNA binding [GO:0003723]; transmembrane transporter activity [GO:0022857]	0	0	0	0	0	0	0	0	0	0	2	0	1	1	1	1	1	0.875	4	2	2	0	2	1	2	4	2.125	1.5	1.25	5.75	5.5	7	4.25	3.5	5	5.2	YES	NO
P82663	28S ribosomal protein S25, mitochondrial (MRP-S25) (S25mt) (Mitochondrial small ribosomal subunit protein mS25)	MRPS25	173	mitochondrial inner membrane [GO:0005743]; mitochondrion [GO:0005739]; ribosome [GO:0005840]	mitochondrial translational elongation [GO:0070125]; mitochondrial translational termination [GO:0070126]	structural constituent of ribosome [GO:0003735]	0	0	0	0	0	0	0	0	0	0	0	0	0	0	0	0	0	0	0	3	1	2	3	2	2	3	2	1.5	1.75	9.5	14	7.25	8.5	5.25	5	8.9	YES	NO
P82932	28S ribosomal protein S6, mitochondrial (MRP-S6) (S6mt) (Mitochondrial small ribosomal subunit protein bS6m)	MRPS6	125	mitochondrial inner membrane [GO:0005743]; mitochondrial small ribosomal subunit [GO:0005763]; small ribosomal subunit [GO:0015935]	mitochondrial translation [GO:0032543]; mitochondrial translational elongation [GO:0070125]; mitochondrial translational termination [GO:0070126]; translation [GO:0006412]	small ribosomal subunit rRNA binding [GO:0070181]; structural constituent of ribosome [GO:0003735]	0	0	0	0	0	0	0	0	0	0	0	0	0	0	0	0	0	0	2	2	2	0	2	1	2	4	1.875	1.25	0.75	7.25	8.5	5.75	8.25	5.75	5	7.1	YES	NO
P22695	Cytochrome b-c1 complex subunit 2, mitochondrial (Complex III subunit 2) (Core protein II) (Ubiquinol-cytochrome-c reductase complex core protein 2)	UQCRC2	453	mitochondrial inner membrane [GO:0005743]; mitochondrial respiratory chain complex III [GO:0005750]; mitochondrial respiratory chain complex IV [GO:0005751]; mitochondrion [GO:0005739]; myelin sheath [GO:0043209]; nucleoplasm [GO:0005654]	aerobic respiration [GO:0009060]; oxidative phosphorylation [GO:0006119]; protein processing involved in protein targeting to mitochondrion [GO:0006627]	metalloendopeptidase activity [GO:0004222]; protein-containing complex binding [GO:0044877]; zinc ion binding [GO:0008270]	0	0	0	0	0	0	0	0	0	0	0	0	0	0	0	0	0	0	3	2	3	2	0	1	2	2	1.875	0.5	0.5	0	0	0	0	0	0	0	YES	YES
