# Supplementary material for: Small mitochondrial protein NERCLIN regulates cardiolipin homeostasis and mitochondrial ultrastructure
Source: Proc Natl Acad Sci U S A. 2023 Jul 18;120(30):e2210599120. doi: 10.1073/pnas.2210599120 (PMC10372682; doi:10.1073/pnas.2210599120)
Supplement: Supplementary file 3 — Dataset S02 (XLSX) [file pnas.2210599120.sd02.xlsx]

## Sheet: Dataset S2
								INSTRUCTIONS
								The numbers in the table are peptide-spectrum matches (PSM) identified by mass spectrometry
								Significant interactors of NERCLIN are in red
Protein Accession Number, UniProtKB	Gene Symbol	Protein names	Prorein Length (aa)	Gene ontology (cellular component)	Gene ontology (biological process)	Gene ontology (molecular function)	GFP Sample_1	GFP Sample_2	GFP Sample_3	GFP Average PSM	NERCLIN Sample_1	NERCLIN Sample_2	NERCLIN Sample_3	NERCLIN Average PSM	NERCLIN/GFP Log2 FC	Significance (-log10 p value)	Significant interactor of NERCLIN
Q8TAA5	GRPEL2	GrpE protein homolog 2, mitochondrial (Mt-GrpE#2)	225	mitochondrion [GO:0005739]; PAM complex, Tim23 associated import motor [GO:0001405]; TIM23 mitochondrial import inner membrane translocase complex [GO:0005744]	intracellular protein transport [GO:0006886]; protein folding [GO:0006457]; protein import into mitochondrial matrix [GO:0030150]	adenyl-nucleotide exchange factor activity [GO:0000774]; chaperone binding [GO:0051087]; protein homodimerization activity [GO:0042803]; unfolded protein binding [GO:0051082]	0	0	0	0	12	14	17	14.3333	5.42626	1.99482	BAIT
P49748	ACADVL	Very long-chain specific acyl-CoA dehydrogenase, mitochondrial (VLCAD) (EC 1.3.8.9)	655	extrinsic component of mitochondrial inner membrane [GO:0031314]; mitochondrial matrix [GO:0005759]; mitochondrial membrane [GO:0031966]; mitochondrial nucleoid [GO:0042645]; mitochondrion [GO:0005739]; nucleolus [GO:0005730]; nucleoplasm [GO:0005654]	energy derivation by oxidation of organic compounds [GO:0015980]; epithelial cell differentiation [GO:0030855]; fatty acid beta-oxidation using acyl-CoA dehydrogenase [GO:0033539]; negative regulation of fatty acid biosynthetic process [GO:0045717]; negative regulation of fatty acid oxidation [GO:0046322]; regulation of cholesterol metabolic process [GO:0090181]; response to cold [GO:0009409]; te…	acyl-CoA dehydrogenase activity [GO:0003995]; fatty-acyl-CoA binding [GO:0000062]; flavin adenine dinucleotide binding [GO:0050660]; identical protein binding [GO:0042802]; long-chain-acyl-CoA dehydrogenase activity [GO:0004466]; very-long-chain-acyl-CoA dehydrogenase activity [GO:0017099]	0	0	0	0	3	3	2	2.66667	3	1.81622	YES
Q15046	KARS1	Lysine--tRNA ligase (EC 2.7.7.-) (EC 6.1.1.6) (Lysyl-tRNA synthetase) (LysRS)	597	aminoacyl-tRNA synthetase multienzyme complex [GO:0017101]; cytosol [GO:0005829]; extracellular space [GO:0005615]; mitochondrial matrix [GO:0005759]; mitochondrion [GO:0005739]; nucleus [GO:0005634]; plasma membrane [GO:0005886]	basophil activation involved in immune response [GO:0002276]; diadenosine tetraphosphate biosynthetic process [GO:0015966]; ERK1 and ERK2 cascade [GO:0070371]; lysyl-tRNA aminoacylation [GO:0006430]; positive regulation of DNA-templated transcription [GO:0045893]; positive regulation of inflammatory response to antigenic stimulus [GO:0002863]; positive regulation of macrophage activation [GO:0043…	amino acid binding [GO:0016597]; ATP adenylyltransferase activity [GO:0003877]; ATP binding [GO:0005524]; identical protein binding [GO:0042802]; lysine-tRNA ligase activity [GO:0004824]; protein homodimerization activity [GO:0042803]; tRNA binding [GO:0000049]	0	0	0	0	3	3	2	2.66667	3	1.81622	YES
O00116	AGPS	Alkyldihydroxyacetonephosphate synthase, peroxisomal (Alkyl-DHAP synthase) (EC 2.5.1.26) (Aging-associated gene 5 protein) (Alkylglycerone-phosphate synthase)	658	cytosol [GO:0005829]; membrane [GO:0016020]; mitochondrion [GO:0005739]; nucleolus [GO:0005730]; peroxisomal matrix [GO:0005782]; peroxisomal membrane [GO:0005778]; peroxisome [GO:0005777]	ether lipid biosynthetic process [GO:0008611]; lipid biosynthetic process [GO:0008610]	alkylglycerone-phosphate synthase activity [GO:0008609]; FAD binding [GO:0071949]	0	0	0	0	5	2	1	2.66667	3	0.804859	NO
Q9H5Q4	TFB2M	Dimethyladenosine transferase 2, mitochondrial (EC 2.1.1.-) (Hepatitis C virus NS5A-transactivated protein 5) (HCV NS5A-transactivated protein 5) (Mitochondrial 12S rRNA dimethylase 2) (Mitochondrial transcription factor B2) (h-mtTFB) (h-mtTFB2) (hTFB2M) (mtTFB2) (S-adenosylmethionine-6-N', N'-adenosyl(rRNA) dimethyltransferase 2)	396	mitochondrial matrix [GO:0005759]; mitochondrial nucleoid [GO:0042645]; mitochondrion [GO:0005739]	mitochondrial transcription [GO:0006390]; regulation of DNA-templated transcription [GO:0006355]; rRNA methylation [GO:0031167]; transcription initiation at mitochondrial promoter [GO:0006391]	mitochondrial transcription factor activity [GO:0034246]; RNA binding [GO:0003723]; rRNA (adenine-N6,N6-)-dimethyltransferase activity [GO:0000179]; transcription coregulator activity [GO:0003712]	0	0	0	0	2	3	3	2.66667	3	1.81622	YES
O00299	CLIC1	Chloride intracellular channel protein 1 (Chloride channel ABP) (Nuclear chloride ion channel 27) (NCC27) (Regulatory nuclear chloride ion channel protein) (hRNCC)	241	blood microparticle [GO:0072562]; brush border [GO:0005903]; chloride channel complex [GO:0034707]; cytoplasm [GO:0005737]; extracellular exosome [GO:0070062]; extracellular space [GO:0005615]; membrane [GO:0016020]; mitochondrion [GO:0005739]; nuclear envelope [GO:0005635]; nuclear membrane [GO:0031965]; nucleus [GO:0005634]; perinuclear region of cytoplasm [GO:0048471]; plasma membrane [GO:0005…	chloride transport [GO:0006821]; platelet aggregation [GO:0070527]; positive regulation of osteoblast differentiation [GO:0045669]; regulation of cell cycle [GO:0051726]; regulation of ion transmembrane transport [GO:0034765]; regulation of mitochondrial membrane potential [GO:0051881]; signal transduction [GO:0007165]	cadherin binding [GO:0045296]; chloride channel activity [GO:0005254]; voltage-gated ion channel activity [GO:0005244]	0	0	0	0	1	3	3	2.33333	2.80735	1.13771	NO
P40926	MDH2	Malate dehydrogenase, mitochondrial (EC 1.1.1.37)	338	cytoplasm [GO:0005737]; extracellular exosome [GO:0070062]; membrane [GO:0016020]; mitochondrial matrix [GO:0005759]; mitochondrion [GO:0005739]; nucleus [GO:0005634]	aerobic respiration [GO:0009060]; gluconeogenesis [GO:0006094]; malate metabolic process [GO:0006108]; NADH metabolic process [GO:0006734]; oxaloacetate metabolic process [GO:0006107]; tricarboxylic acid cycle [GO:0006099]	L-malate dehydrogenase activity [GO:0030060]; malate dehydrogenase (NADP+) activity [GO:0046554]; protein self-association [GO:0043621]; RNA binding [GO:0003723]	0	0	0	0	2	2	3	2.33333	2.80735	1.70325	YES
O75880	SCO1	Protein SCO1 homolog, mitochondrial	301	mitochondrial inner membrane [GO:0005743]; mitochondrion [GO:0005739]; myofibril [GO:0030016]	cellular copper ion homeostasis [GO:0006878]; mitochondrial cytochrome c oxidase assembly [GO:0033617]	copper chaperone activity [GO:0016531]; copper ion binding [GO:0005507]	0	0	0	0	1	4	1	2	2.58496	0.736357	NO
Q9Y3E5	PTRH2	Peptidyl-tRNA hydrolase 2, mitochondrial (PTH 2) (EC 3.1.1.29) (Bcl-2 inhibitor of transcription 1)	179	cytosol [GO:0005829]; membrane [GO:0016020]; mitochondrion [GO:0005739]	apoptotic process [GO:0006915]; negative regulation of anoikis [GO:2000811]; negative regulation of gene expression [GO:0010629]; positive regulation of anoikis [GO:2000210]	aminoacyl-tRNA hydrolase activity [GO:0004045]	0	0	0	0	2	2	1	1.66667	2.32193	1.42308	YES
P10606	COX5B	Cytochrome c oxidase subunit 5B, mitochondrial (Cytochrome c oxidase polypeptide Vb)	129	mitochondrial inner membrane [GO:0005743]; mitochondrial respiratory chain complex IV [GO:0005751]; mitochondrion [GO:0005739]	cellular respiration [GO:0045333]; mitochondrial electron transport, cytochrome c to oxygen [GO:0006123]; respiratory gaseous exchange by respiratory system [GO:0007585]	cytochrome-c oxidase activity [GO:0004129]; metal ion binding [GO:0046872]	0	0	0	0	1	2	2	1.66667	2.32193	1.42308	YES
P12277	CKB	Creatine kinase B-type (EC 2.7.3.2) (Brain creatine kinase) (B-CK) (Creatine kinase B chain) (Creatine phosphokinase B-type) (CPK-B)	381	cytosol [GO:0005829]; dendrite [GO:0030425]; extracellular exosome [GO:0070062]; extracellular space [GO:0005615]; mitochondrion [GO:0005739]; neuronal cell body [GO:0043025]; nucleus [GO:0005634]	cellular chloride ion homeostasis [GO:0030644]; cellular response to estrogen stimulus [GO:0071391]; cellular response to wortmannin [GO:1904568]; cerebellum development [GO:0021549]; phosphocreatine biosynthetic process [GO:0046314]; phosphorylation [GO:0016310]; substantia nigra development [GO:0021762]	ATP binding [GO:0005524]; creatine kinase activity [GO:0004111]; kinase activity [GO:0016301]; ubiquitin protein ligase binding [GO:0031625]	0	0	0	0	1	3	1	1.66667	2.32193	0.887355	NO
Q9NPL8	TIMMDC1	Complex I assembly factor TIMMDC1, mitochondrial (Protein M5-14) (Translocase of inner mitochondrial membrane domain-containing protein 1) (TIMM domain containing-protein 1)	285	mitochondrial inner membrane [GO:0005743]; mitochondrion [GO:0005739]; nucleoplasm [GO:0005654]			0	0	0	0	2	2	1	1.66667	2.32193	1.42308	YES
Q9H583	HEATR1	HEAT repeat-containing protein 1 (Protein BAP28) (U3 small nucleolar RNA-associated protein 10 homolog) [Cleaved into: HEAT repeat-containing protein 1, N-terminally processed]	2144	90S preribosome [GO:0030686]; fibrillar center [GO:0001650]; membrane [GO:0016020]; mitochondrion [GO:0005739]; nucleolus [GO:0005730]; nucleoplasm [GO:0005654]; small-subunit processome [GO:0032040]; t-UTP complex [GO:0034455]	maturation of SSU-rRNA from tricistronic rRNA transcript (SSU-rRNA, 5.8S rRNA, LSU-rRNA) [GO:0000462]; positive regulation of rRNA processing [GO:2000234]; positive regulation of transcription by RNA polymerase I [GO:0045943]	RNA binding [GO:0003723]; snoRNA binding [GO:0030515]	0	0	0	0	3	1	1	1.66667	2.32193	0.887355	NO
Q6P1L8	MRPL14	39S ribosomal protein L14, mitochondrial (L14mt) (MRP-L14) (39S ribosomal protein L32, mitochondrial) (L32mt) (MRP-L32) (Mitochondrial large ribosomal subunit protein uL14m)	145	mitochondrial inner membrane [GO:0005743]; mitochondrial large ribosomal subunit [GO:0005762]; mitochondrion [GO:0005739]	mitochondrial translation [GO:0032543]	RNA binding [GO:0003723]; structural constituent of ribosome [GO:0003735]	0	0	0	0	1	1	2	1.33333	2	1.24267	NO
P30048	PRDX3	Thioredoxin-dependent peroxide reductase, mitochondrial (EC 1.11.1.24) (Antioxidant protein 1) (AOP-1) (HBC189) (Peroxiredoxin III) (Prx-III) (Peroxiredoxin-3) (Protein MER5 homolog) (Thioredoxin-dependent peroxiredoxin 3)	256	cytoplasm [GO:0005737]; cytosol [GO:0005829]; early endosome [GO:0005769]; mitochondrial matrix [GO:0005759]; mitochondrion [GO:0005739]; protein-containing complex [GO:0032991]	cell redox homeostasis [GO:0045454]; cellular response to oxidative stress [GO:0034599]; cellular response to reactive oxygen species [GO:0034614]; hydrogen peroxide catabolic process [GO:0042744]; maternal placenta development [GO:0001893]; mitochondrion organization [GO:0007005]; myeloid cell differentiation [GO:0030099]; negative regulation of apoptotic process [GO:0043066]; negative regulatio…	alkyl hydroperoxide reductase activity [GO:0008785]; cysteine-type endopeptidase inhibitor activity involved in apoptotic process [GO:0043027]; identical protein binding [GO:0042802]; kinase binding [GO:0019900]; protein C-terminus binding [GO:0008022]; protein kinase binding [GO:0019901]; thioredoxin peroxidase activity [GO:0008379]	0	0	0	0	1	2	1	1.33333	2	1.24267	NO
P63244	RACK1	Receptor of activated protein C kinase 1 (Cell proliferation-inducing gene 21 protein) (Guanine nucleotide-binding protein subunit beta-2-like 1) (Guanine nucleotide-binding protein subunit beta-like protein 12.3) (Human lung cancer oncogene 7 protein) (HLC-7) (Receptor for activated C kinase) (Small ribosomal subunit protein RACK1) [Cleaved into: Receptor of activated protein C kinase 1, N-termi…	317	cytoplasm [GO:0005737]; cytosol [GO:0005829]; cytosolic small ribosomal subunit [GO:0022627]; dendrite [GO:0030425]; extracellular exosome [GO:0070062]; IRE1-RACK1-PP2A complex [GO:1990630]; midbody [GO:0030496]; mitochondrion [GO:0005739]; neuronal cell body [GO:0043025]; nucleoplasm [GO:0005654]; nucleus [GO:0005634]; perikaryon [GO:0043204]; perinuclear region of cytoplasm [GO:0048471]; phagoc…	activation of cysteine-type endopeptidase activity involved in apoptotic process [GO:0006919]; cell cycle [GO:0007049]; cellular response to glucose stimulus [GO:0071333]; cellular response to growth factor stimulus [GO:0071363]; cytoplasmic translation [GO:0002181]; gastrulation [GO:0007369]; negative regulation of cell growth [GO:0030308]; negative regulation of endoplasmic reticulum unfolded p…	BH3 domain binding [GO:0051434]; cadherin binding [GO:0045296]; cyclin binding [GO:0030332]; cysteine-type endopeptidase activator activity involved in apoptotic process [GO:0008656]; enzyme binding [GO:0019899]; ion channel inhibitor activity [GO:0008200]; molecular adaptor activity [GO:0060090]; protein homodimerization activity [GO:0042803]; protein kinase C binding [GO:0005080]; protein phosp…	0	0	0	0	1	2	1	1.33333	2	1.24267	NO
O95202	LETM1	Mitochondrial proton/calcium exchanger protein (Leucine zipper-EF-hand-containing transmembrane protein 1)	739	mitochondrial inner membrane [GO:0005743]; mitochondrion [GO:0005739]	calcium export from the mitochondrion [GO:0099093]; cellular metal ion homeostasis [GO:0006875]; cristae formation [GO:0042407]; mitochondrial calcium ion homeostasis [GO:0051560]; mitochondrial calcium ion transmembrane transport [GO:0006851]; negative regulation of mitochondrial calcium ion concentration [GO:0051562]; protein hexamerization [GO:0034214]; protein homooligomerization [GO:0051260]…	calcium ion binding [GO:0005509]; calcium:proton antiporter activity [GO:0015369]; ribosome binding [GO:0043022]	0	0	0	0	1	2	1	1.33333	2	1.24267	NO
Q9H6R4	NOL6	Nucleolar protein 6 (Nucleolar RNA-associated protein) (Nrap)	1146	condensed nuclear chromosome [GO:0000794]; CURI complex [GO:0032545]; mitochondrion [GO:0005739]; nucleolus [GO:0005730]; nucleoplasm [GO:0005654]; small-subunit processome [GO:0032040]; UTP-C complex [GO:0034456]	rRNA processing [GO:0006364]; tRNA export from nucleus [GO:0006409]	RNA binding [GO:0003723]	0	0	0	0	1	2	1	1.33333	2	1.24267	NO
Q9Y5J7	TIMM9	Mitochondrial import inner membrane translocase subunit Tim9	89	mitochondrial inner membrane [GO:0005743]; mitochondrial intermembrane space [GO:0005758]; mitochondrial intermembrane space protein transporter complex [GO:0042719]; mitochondrion [GO:0005739]; TIM22 mitochondrial import inner membrane insertion complex [GO:0042721]	protein insertion into mitochondrial inner membrane [GO:0045039]; protein targeting to mitochondrion [GO:0006626]; sensory perception of sound [GO:0007605]	chaperone binding [GO:0051087]; membrane insertase activity [GO:0032977]; protein homodimerization activity [GO:0042803]; zinc ion binding [GO:0008270]	0	0	0	0	1	1	1	1	1.58496	N/A	NO
Q14318	FKBP8	Peptidyl-prolyl cis-trans isomerase FKBP8 (PPIase FKBP8) (EC 5.2.1.8) (38 kDa FK506-binding protein) (38 kDa FKBP) (FKBP-38) (hFKBP38) (FK506-binding protein 8) (FKBP-8) (FKBPR38) (Rotamase)	412	cytosol [GO:0005829]; endomembrane system [GO:0012505]; endoplasmic reticulum [GO:0005783]; endoplasmic reticulum membrane [GO:0005789]; membrane [GO:0016020]; mitochondrial envelope [GO:0005740]; mitochondrial membrane [GO:0031966]; mitochondrion [GO:0005739]; protein-containing complex [GO:0032991]	apoptotic process [GO:0006915]; BMP signaling pathway [GO:0030509]; camera-type eye development [GO:0043010]; dorsal/ventral neural tube patterning [GO:0021904]; intracellular signal transduction [GO:0035556]; multicellular organism growth [GO:0035264]; negative regulation of apoptotic process [GO:0043066]; negative regulation of protein phosphorylation [GO:0001933]; neuron fate specification [GO…	calmodulin binding [GO:0005516]; disordered domain specific binding [GO:0097718]; identical protein binding [GO:0042802]; metal ion binding [GO:0046872]; peptidyl-prolyl cis-trans isomerase activity [GO:0003755]; protein folding chaperone [GO:0044183]	0	0	0	0	1	1	1	1	1.58496	N/A	NO
O00743	PPP6C	Serine/threonine-protein phosphatase 6 catalytic subunit (PP6C) (EC 3.1.3.16) [Cleaved into: Serine/threonine-protein phosphatase 6 catalytic subunit, N-terminally processed]	305	cytoplasm [GO:0005737]; cytosol [GO:0005829]; mitochondrion [GO:0005739]; nucleoplasm [GO:0005654]	COPII vesicle coating [GO:0048208]; G1/S transition of mitotic cell cycle [GO:0000082]; innate immune response [GO:0045087]; protein dephosphorylation [GO:0006470]	metal ion binding [GO:0046872]; myosin phosphatase activity [GO:0017018]; protein serine/threonine phosphatase activity [GO:0004722]	0	0	0	0	1	1	1	1	1.58496	N/A	NO
Q8NBU5	ATAD1	Outer mitochondrial transmembrane helix translocase (EC 7.4.2.-) (ATPase family AAA domain-containing protein 1) (hATAD1) (Thorase)	361	cytosol [GO:0005829]; glutamatergic synapse [GO:0098978]; membrane [GO:0016020]; mitochondrial outer membrane [GO:0005741]; peroxisomal membrane [GO:0005778]; postsynaptic membrane [GO:0045211]	extraction of mislocalized protein from mitochondrial outer membrane [GO:0140570]; learning [GO:0007612]; memory [GO:0007613]; negative regulation of synaptic transmission, glutamatergic [GO:0051967]; positive regulation of receptor internalization [GO:0002092]; regulation of postsynaptic neurotransmitter receptor internalization [GO:0099149]	ATP binding [GO:0005524]; ATP hydrolysis activity [GO:0016887]; transmembrane protein dislocase activity [GO:0140567]	0	0	0	0	1	1	1	1	1.58496	N/A	NO
Q9UL15	BAG5	BAG family molecular chaperone regulator 5 (BAG-5) (Bcl-2-associated athanogene 5)	447	cytosol [GO:0005829]; inclusion body [GO:0016234]; junctional membrane complex [GO:0030314]; membrane [GO:0016020]; mitochondrion [GO:0005739]; nucleus [GO:0005634]; perinuclear region of cytoplasm [GO:0048471]	Golgi organization [GO:0007030]; negative regulation of neuron projection development [GO:0010977]; negative regulation of oxidative stress-induced intrinsic apoptotic signaling pathway [GO:1902176]; negative regulation of proteasomal ubiquitin-dependent protein catabolic process [GO:0032435]; negative regulation of protein refolding [GO:0061084]; negative regulation of protein ubiquitination [GO…	adenyl-nucleotide exchange factor activity [GO:0000774]; chaperone binding [GO:0051087]; protein kinase binding [GO:0019901]; ubiquitin protein ligase binding [GO:0031625]	0	0	0	0	1	1	1	1	1.58496	N/A	NO
Q16718	NDUFA5	NADH dehydrogenase [ubiquinone] 1 alpha subcomplex subunit 5 (Complex I subunit B13) (Complex I-13kD-B) (CI-13kD-B) (NADH-ubiquinone oxidoreductase 13 kDa-B subunit)	116	mitochondrial inner membrane [GO:0005743]; mitochondrial respiratory chain complex I [GO:0005747]	aerobic respiration [GO:0009060]; mitochondrial electron transport, NADH to ubiquinone [GO:0006120]; mitochondrial respiratory chain complex I assembly [GO:0032981]; proton motive force-driven mitochondrial ATP synthesis [GO:0042776]; respiratory electron transport chain [GO:0022904]	NADH dehydrogenase (ubiquinone) activity [GO:0008137]	1	0	0	0.333333	5	6	2	4.33333	3.70044	1.12971	NO
P31930	UQCRC1	Cytochrome b-c1 complex subunit 1, mitochondrial (Complex III subunit 1) (Core protein I) (Ubiquinol-cytochrome-c reductase complex core protein 1)	480	mitochondrial inner membrane [GO:0005743]; mitochondrial respirasome [GO:0005746]; mitochondrial respiratory chain complex III [GO:0005750]; mitochondrion [GO:0005739]	aerobic respiration [GO:0009060]; cellular respiration [GO:0045333]; mitochondrial electron transport, ubiquinol to cytochrome c [GO:0006122]; oxidative phosphorylation [GO:0006119]; response to activity [GO:0014823]; response to alkaloid [GO:0043279]	metal ion binding [GO:0046872]; protein-containing complex binding [GO:0044877]; ubiquinol-cytochrome-c reductase activity [GO:0008121]; ubiquitin protein ligase binding [GO:0031625]	0	1	0	0.333333	4	3	5	4	3.58496	1.27351	NO
Q7Z2W9	MRPL21	39S ribosomal protein L21, mitochondrial (L21mt) (MRP-L21) (Mitochondrial large ribosomal subunit protein bL21m)	205	mitochondrial inner membrane [GO:0005743]; mitochondrial large ribosomal subunit [GO:0005762]; mitochondrion [GO:0005739]	mitochondrial translation [GO:0032543]	RNA binding [GO:0003723]; structural constituent of ribosome [GO:0003735]	0	1	0	0.333333	4	3	3	3.33333	3.32193	1.45471	YES
Q8N5M1	ATPAF2	ATP synthase mitochondrial F1 complex assembly factor 2 (ATP12 homolog)	289	cytosol [GO:0005829]; mitochondrion [GO:0005739]; nuclear speck [GO:0016607]	mitochondrial proton-transporting ATP synthase complex assembly [GO:0033615]; proton-transporting ATP synthase complex assembly [GO:0043461]		1	0	0	0.333333	5	3	2	3.33333	3.32193	1.45471	YES
O00161	SNAP23	Synaptosomal-associated protein 23 (SNAP-23) (Vesicle-membrane fusion protein SNAP-23)	211	adherens junction [GO:0005912]; azurophil granule [GO:0042582]; cytoplasm [GO:0005737]; extracellular exosome [GO:0070062]; focal adhesion [GO:0005925]; mitochondrion [GO:0005739]; neuron projection [GO:0043005]; nucleoplasm [GO:0005654]; phagocytic vesicle membrane [GO:0030670]; plasma membrane [GO:0005886]; presynapse [GO:0098793]; SNARE complex [GO:0031201]; specific granule [GO:0042581]; spec…	exocytosis [GO:0006887]; histamine secretion by mast cell [GO:0002553]; membrane fusion [GO:0061025]; post-Golgi vesicle-mediated transport [GO:0006892]; protein transport [GO:0015031]; synaptic vesicle fusion to presynaptic active zone membrane [GO:0031629]; synaptic vesicle priming [GO:0016082]; vesicle fusion [GO:0006906]; vesicle targeting [GO:0006903]	SNAP receptor activity [GO:0005484]; syntaxin binding [GO:0019905]	0	0	1	0.333333	3	4	2	3	3.16993	1.02605	NO
P36873	PPP1CC	Serine/threonine-protein phosphatase PP1-gamma catalytic subunit (PP-1G) (EC 3.1.3.16) (Protein phosphatase 1C catalytic subunit)	323	cleavage furrow [GO:0032154]; cytoplasm [GO:0005737]; cytoskeleton [GO:0005856]; cytosol [GO:0005829]; dendritic spine [GO:0043197]; focal adhesion [GO:0005925]; glutamatergic synapse [GO:0098978]; kinetochore [GO:0000776]; midbody [GO:0030496]; mitochondrial outer membrane [GO:0005741]; mitochondrion [GO:0005739]; nuclear speck [GO:0016607]; nucleolus [GO:0005730]; nucleus [GO:0005634]; presynap…	cell cycle [GO:0007049]; cell division [GO:0051301]; circadian regulation of gene expression [GO:0032922]; entrainment of circadian clock by photoperiod [GO:0043153]; glycogen metabolic process [GO:0005977]; MAPK cascade [GO:0000165]; neuron differentiation [GO:0030182]; positive regulation of glial cell proliferation [GO:0060252]; protein dephosphorylation [GO:0006470]; regulation of circadian r…	lamin binding [GO:0005521]; metal ion binding [GO:0046872]; myosin phosphatase activity [GO:0017018]; phosphatase activity [GO:0016791]; phosphoprotein phosphatase activity [GO:0004721]; protein C-terminus binding [GO:0008022]; protein domain specific binding [GO:0019904]; protein kinase binding [GO:0019901]; protein N-terminus binding [GO:0047485]; protein phosphatase 1 binding [GO:0008157]; pro…	1	0	0	0.333333	2	3	2	2.33333	2.80735	1.12971	NO
Q9NX63	CHCHD3	MICOS complex subunit MIC19 (Coiled-coil-helix-coiled-coil-helix domain-containing protein 3)	227	extracellular exosome [GO:0070062]; MIB complex [GO:0140275]; MICOS complex [GO:0061617]; mitochondrial crista junction [GO:0044284]; mitochondrial inner membrane [GO:0005743]; mitochondrion [GO:0005739]; nucleus [GO:0005634]; SAM complex [GO:0001401]	cristae formation [GO:0042407]; inner mitochondrial membrane organization [GO:0007007]; mitochondrial fusion [GO:0008053]	molecular adaptor activity [GO:0060090]; phosphatase binding [GO:0019902]	1	1	0	0.666667	3	4	6	4.33333	2.70044	1.03276	NO
Q8NE86	MCU	Calcium uniporter protein, mitochondrial (HsMCU) (Coiled-coil domain-containing protein 109A)	351	calcium channel complex [GO:0034704]; mitochondrial inner membrane [GO:0005743]; mitochondrion [GO:0005739]; uniplex complex [GO:1990246]	actin filament reorganization [GO:0090527]; calcium import into the mitochondrion [GO:0036444]; calcium-mediated signaling [GO:0019722]; glucose homeostasis [GO:0042593]; mitochondrial calcium ion homeostasis [GO:0051560]; mitochondrial calcium ion transmembrane transport [GO:0006851]; positive regulation of insulin secretion [GO:0032024]; positive regulation of mitochondrial calcium ion concentr…	calcium channel activity [GO:0005262]; identical protein binding [GO:0042802]; uniporter activity [GO:0015292]	0	1	0	0.333333	1	4	1	2	2.58496	0.887355	NO
Q9Y277	VDAC3	Voltage-dependent anion-selective channel protein 3 (VDAC-3) (hVDAC3) (Outer mitochondrial membrane protein porin 3)	283	extracellular exosome [GO:0070062]; membrane [GO:0016020]; mitochondrial outer membrane [GO:0005741]; mitochondrion [GO:0005739]; nucleus [GO:0005634]; pore complex [GO:0046930]	adenine transport [GO:0015853]; regulation of cilium assembly [GO:1902017]	nucleotide binding [GO:0000166]; porin activity [GO:0015288]; voltage-gated anion channel activity [GO:0008308]	0	0	2	0.666667	3	4	4	3.66667	2.45943	1.45471	YES
Q92552	MRPS27	28S ribosomal protein S27, mitochondrial (MRP-S27) (S27mt) (Mitochondrial ribosomal protein S27) (Mitochondrial small ribosomal subunit protein mS27)	414	cytoplasm [GO:0005737]; mitochondrial inner membrane [GO:0005743]; mitochondrial small ribosomal subunit [GO:0005763]; mitochondrion [GO:0005739]; nucleolus [GO:0005730]	cell population proliferation [GO:0008283]; mitochondrial translation [GO:0032543]; positive regulation of mitochondrial translation [GO:0070131]	mitochondrial ribosome binding [GO:0097177]; rRNA binding [GO:0019843]; tRNA binding [GO:0000049]	0	1	1	0.666667	3	4	4	3.66667	2.45943	N/A	NO
Q9UDW1	UQCR10	Cytochrome b-c1 complex subunit 9 (Complex III subunit 9) (Complex III subunit X) (Cytochrome c1 non-heme 7 kDa protein) (Ubiquinol-cytochrome c reductase complex 7.2 kDa protein)	63	mitochondrial inner membrane [GO:0005743]; mitochondrial respiratory chain complex III [GO:0005750]	cellular respiration [GO:0045333]; mitochondrial electron transport, ubiquinol to cytochrome c [GO:0006122]	ubiquinol-cytochrome-c reductase activity [GO:0008121]	1	0	0	0.333333	3	1	1	1.66667	2.32193	1.24267	NO
P20674	COX5A	Cytochrome c oxidase subunit 5A, mitochondrial (Cytochrome c oxidase polypeptide Va)	150	mitochondrial inner membrane [GO:0005743]; mitochondrial respiratory chain complex IV [GO:0005751]	cellular respiration [GO:0045333]; mitochondrial electron transport, cytochrome c to oxygen [GO:0006123]	cytochrome-c oxidase activity [GO:0004129]; electron transfer activity [GO:0009055]; metal ion binding [GO:0046872]	0	1	0	0.333333	2	2	1	1.66667	2.32193	1.24267	NO
Q16891	IMMT	MICOS complex subunit MIC60 (Cell proliferation-inducing gene 4/52 protein) (Mitochondrial inner membrane protein) (Mitofilin) (p87/89)	758	membrane [GO:0016020]; MIB complex [GO:0140275]; MICOS complex [GO:0061617]; mitochondrial crista junction [GO:0044284]; mitochondrial inner membrane [GO:0005743]; mitochondrial intermembrane space [GO:0005758]; mitochondrion [GO:0005739]; SAM complex [GO:0001401]	cristae formation [GO:0042407]; inner mitochondrial membrane organization [GO:0007007]; mitochondrial calcium ion homeostasis [GO:0051560]; neuron cellular homeostasis [GO:0070050]	RNA binding [GO:0003723]	2	3	0	1.66667	5	7	9	7	2.07039	0.988155	NO
P30153	PPP2R1A	Serine/threonine-protein phosphatase 2A 65 kDa regulatory subunit A alpha isoform (Medium tumor antigen-associated 61 kDa protein) (PP2A subunit A isoform PR65-alpha) (PP2A subunit A isoform R1-alpha)	589	chromosome, centromeric region [GO:0000775]; cytoplasm [GO:0005737]; cytosol [GO:0005829]; dendrite [GO:0030425]; extracellular exosome [GO:0070062]; glutamatergic synapse [GO:0098978]; lateral plasma membrane [GO:0016328]; membrane [GO:0016020]; microtubule cytoskeleton [GO:0015630]; mitochondrion [GO:0005739]; neuron projection [GO:0043005]; neuronal cell body [GO:0043025]; nucleus [GO:0005634]…	apoptotic process [GO:0006915]; ceramide metabolic process [GO:0006672]; chromosome segregation [GO:0007059]; female meiotic nuclear division [GO:0007143]; meiotic sister chromatid cohesion, centromeric [GO:0051754]; meiotic spindle elongation [GO:0051232]; mitotic sister chromatid separation [GO:0051306]; negative regulation of cell growth [GO:0030308]; negative regulation of MAPK cascade [GO:00…	protein antigen binding [GO:1990405]; protein heterodimerization activity [GO:0046982]; protein phosphatase regulator activity [GO:0019888]; protein serine/threonine phosphatase activity [GO:0004722]	1	2	0	1	4	3	5	4	2	0.914745	NO
P36542	ATP5F1C	ATP synthase subunit gamma, mitochondrial (ATP synthase F1 subunit gamma) (F-ATPase gamma subunit)	298	membrane [GO:0016020]; mitochondrial inner membrane [GO:0005743]; mitochondrial matrix [GO:0005759]; mitochondrial proton-transporting ATP synthase complex [GO:0005753]; mitochondrial proton-transporting ATP synthase complex, catalytic sector F(1) [GO:0000275]; mitochondrion [GO:0005739]	ATP biosynthetic process [GO:0006754]; oxidative phosphorylation [GO:0006119]; proton motive force-driven ATP synthesis [GO:0015986]; proton motive force-driven mitochondrial ATP synthesis [GO:0042776]	proton-transporting ATP synthase activity, rotational mechanism [GO:0046933]; RNA binding [GO:0003723]	1	0	1	0.666667	2	2	4	2.66667	2	1.12971	NO
P31040	SDHA	Succinate dehydrogenase [ubiquinone] flavoprotein subunit, mitochondrial (EC 1.3.5.1) (Flavoprotein subunit of complex II) (Fp)	664	mitochondrial inner membrane [GO:0005743]; mitochondrial respiratory chain complex II, succinate dehydrogenase complex (ubiquinone) [GO:0005749]; mitochondrion [GO:0005739]; nucleolus [GO:0005730]	mitochondrial electron transport, succinate to ubiquinone [GO:0006121]; nervous system development [GO:0007399]; proton motive force-driven mitochondrial ATP synthesis [GO:0042776]; respiratory electron transport chain [GO:0022904]; succinate metabolic process [GO:0006105]; tricarboxylic acid cycle [GO:0006099]	electron transfer activity [GO:0009055]; flavin adenine dinucleotide binding [GO:0050660]; succinate dehydrogenase (ubiquinone) activity [GO:0008177]	1	0	1	0.666667	2	3	3	2.66667	2	1.12971	NO
Q9Y619	SLC25A15	Mitochondrial ornithine transporter 1 (Solute carrier family 25 member 15)	301	membrane [GO:0016020]; mitochondrial inner membrane [GO:0005743]; mitochondrion [GO:0005739]	L-arginine transmembrane transport [GO:1903826]; L-lysine transmembrane transport [GO:1903401]; mitochondrial L-ornithine transmembrane transport [GO:1990575]; urea cycle [GO:0000050]	antiporter activity [GO:0015297]; L-arginine transmembrane transporter activity [GO:0061459]; L-lysine transmembrane transporter activity [GO:0015189]; L-ornithine transmembrane transporter activity [GO:0000064]; transmembrane transporter activity [GO:0022857]	1	0	0	0.333333	1	2	1	1.33333	2	0.64704	NO
O75306	NDUFS2	NADH dehydrogenase [ubiquinone] iron-sulfur protein 2, mitochondrial (EC 7.1.1.2) (Complex I-49kD) (CI-49kD) (NADH-ubiquinone oxidoreductase 49 kDa subunit)	463	mitochondrial matrix [GO:0005759]; mitochondrial respiratory chain complex I [GO:0005747]; mitochondrion [GO:0005739]; nucleoplasm [GO:0005654]	aerobic respiration [GO:0009060]; cellular response to oxygen levels [GO:0071453]; gliogenesis [GO:0042063]; mitochondrial ATP synthesis coupled electron transport [GO:0042775]; mitochondrial electron transport, NADH to ubiquinone [GO:0006120]; mitochondrial respiratory chain complex I assembly [GO:0032981]; neural precursor cell proliferation [GO:0061351]; neurogenesis [GO:0022008]; proton motiv…	4 iron, 4 sulfur cluster binding [GO:0051539]; electron transfer activity [GO:0009055]; metal ion binding [GO:0046872]; NAD binding [GO:0051287]; NADH dehydrogenase (ubiquinone) activity [GO:0008137]; oxygen sensor activity [GO:0019826]; quinone binding [GO:0048038]; ubiquitin protein ligase binding [GO:0031625]	0	1	0	0.333333	2	1	1	1.33333	2	0.64704	NO
Q3ZCQ8	TIMM50	Mitochondrial import inner membrane translocase subunit TIM50	353	mitochondrial inner membrane [GO:0005743]; mitochondrion [GO:0005739]; nuclear speck [GO:0016607]; nucleoplasm [GO:0005654]; TIM23 mitochondrial import inner membrane translocase complex [GO:0005744]	intracellular protein transport [GO:0006886]; mitochondrial membrane organization [GO:0007006]; protein dephosphorylation [GO:0006470]; protein import into mitochondrial matrix [GO:0030150]; release of cytochrome c from mitochondria [GO:0001836]	interleukin-2 receptor binding [GO:0005134]; phosphoprotein phosphatase activity [GO:0004721]; protein serine/threonine phosphatase activity [GO:0004722]; protein tyrosine phosphatase activity [GO:0004725]; ribonucleoprotein complex binding [GO:0043021]; RNA binding [GO:0003723]	3	2	0	1.66667	7	6	5	6	1.848	2.23173	YES
Q7L2E3	DHX30	ATP-dependent RNA helicase DHX30 (EC 3.6.4.13) (DEAH box protein 30)	1194	cytoplasm [GO:0005737]; cytosol [GO:0005829]; mitochondrial nucleoid [GO:0042645]; mitochondrion [GO:0005739]; ribonucleoprotein granule [GO:0035770]	central nervous system development [GO:0007417]; mitochondrial large ribosomal subunit assembly [GO:1902775]	ATP binding [GO:0005524]; ATP hydrolysis activity [GO:0016887]; chromatin binding [GO:0003682]; double-stranded RNA binding [GO:0003725]; RNA binding [GO:0003723]; RNA helicase activity [GO:0003724]	1	1	0	0.666667	3	2	2	2.33333	1.80735	1.42308	YES
Q00059	TFAM	Transcription factor A, mitochondrial (mtTFA) (Mitochondrial transcription factor 1) (MtTF1) (Transcription factor 6) (TCF-6) (Transcription factor 6-like 2)	246	cytosol [GO:0005829]; mitochondrial matrix [GO:0005759]; mitochondrial nucleoid [GO:0042645]; mitochondrion [GO:0005739]; nucleus [GO:0005634]; protein-containing complex [GO:0032991]	mitochondrial respiratory chain complex assembly [GO:0033108]; mitochondrial transcription [GO:0006390]; positive regulation of DNA-templated transcription [GO:0045893]; transcription initiation at mitochondrial promoter [GO:0006391]	chromatin binding [GO:0003682]; DNA binding, bending [GO:0008301]; heat shock protein binding [GO:0031072]; mitochondrial promoter sequence-specific DNA binding [GO:0001018]; mitochondrial transcription factor activity [GO:0034246]; RNA binding [GO:0003723]; sequence-specific DNA binding [GO:0043565]; transcription cis-regulatory region binding [GO:0000976]; transcription coactivator binding [GO:…	1	1	0	0.666667	2	2	2	2	1.58496	1.24267	NO
Q96HS1	PGAM5	Serine/threonine-protein phosphatase PGAM5, mitochondrial (EC 3.1.3.16) (Bcl-XL-binding protein v68) (Phosphoglycerate mutase family member 5)	289	mitochondrial outer membrane [GO:0005741]; mitochondrion [GO:0005739]	macroautophagy [GO:0016236]; necroptotic process [GO:0070266]; negative regulation of cold-induced thermogenesis [GO:0120163]; peptidyl-threonine dephosphorylation [GO:0035970]; positive regulation of mitochondrial fission [GO:0090141]	GTPase activator activity [GO:0005096]; myosin phosphatase activity [GO:0017018]; phosphatase activity [GO:0016791]; protein serine/threonine phosphatase activity [GO:0004722]; protein-containing complex binding [GO:0044877]	0	2	0	0.666667	2	2	2	2	1.58496	0.736357	NO
P50416	CPT1A	Carnitine O-palmitoyltransferase 1, liver isoform (CPT1-L) (EC 2.3.1.21) (Carnitine O-palmitoyltransferase I, liver isoform) (CPT I) (CPTI-L) (Carnitine palmitoyltransferase 1A)	773	membrane [GO:0016020]; mitochondrial outer membrane [GO:0005741]; mitochondrion [GO:0005739]	carnitine metabolic process [GO:0009437]; carnitine shuttle [GO:0006853]; cellular response to fatty acid [GO:0071398]; eating behavior [GO:0042755]; epithelial cell differentiation [GO:0030855]; fatty acid beta-oxidation [GO:0006635]; fatty acid metabolic process [GO:0006631]; glucose metabolic process [GO:0006006]; liver regeneration [GO:0097421]; long-chain fatty acid metabolic process [GO:000…	carnitine O-palmitoyltransferase activity [GO:0004095]; identical protein binding [GO:0042802]; palmitoleoyltransferase activity [GO:1990698]	1	1	0	0.666667	1	2	3	2	1.58496	0.569114	NO
Q96A26	FAM162A	Protein FAM162A (E2-induced gene 5 protein) (Growth and transformation-dependent protein) (HGTD-P)	154	cytosol [GO:0005829]; mitochondrial membrane [GO:0031966]; mitochondrion [GO:0005739]	activation of cysteine-type endopeptidase activity involved in apoptotic process [GO:0006919]; cellular response to hypoxia [GO:0071456]; neuron apoptotic process [GO:0051402]; positive regulation of apoptotic process [GO:0043065]; positive regulation of release of cytochrome c from mitochondria [GO:0090200]		0	0	1	0.333333	1	1	1	1	1.58496	0.736357	NO
O96000	NDUFB10	NADH dehydrogenase [ubiquinone] 1 beta subcomplex subunit 10 (Complex I-PDSW) (CI-PDSW) (NADH-ubiquinone oxidoreductase PDSW subunit)	172	mitochondrial inner membrane [GO:0005743]; mitochondrial respiratory chain complex I [GO:0005747]	aerobic respiration [GO:0009060]; mitochondrial electron transport, NADH to ubiquinone [GO:0006120]; mitochondrial respiratory chain complex I assembly [GO:0032981]; proton motive force-driven mitochondrial ATP synthesis [GO:0042776]	NADH dehydrogenase (ubiquinone) activity [GO:0008137]	0	1	0	0.333333	1	1	1	1	1.58496	0.736357	NO
Q5T9A4	ATAD3B	ATPase family AAA domain-containing protein 3B (AAA-TOB3)	648	ficolin-1-rich granule membrane [GO:0101003]; mitochondrial inner membrane [GO:0005743]; mitochondrion [GO:0005739]; plasma membrane [GO:0005886]; secretory granule membrane [GO:0030667]	mitochondrion organization [GO:0007005]	ATP binding [GO:0005524]; ATP hydrolysis activity [GO:0016887]	1	0	0	0.333333	1	1	1	1	1.58496	0.736357	NO
Q9NR30	DDX21	Nucleolar RNA helicase 2 (EC 3.6.4.13) (DEAD box protein 21) (Gu-alpha) (Nucleolar RNA helicase Gu) (Nucleolar RNA helicase II) (RH II/Gu)	783	B-WICH complex [GO:0110016]; chromosome [GO:0005694]; cytosol [GO:0005829]; membrane [GO:0016020]; mitochondrion [GO:0005739]; nucleolus [GO:0005730]; nucleoplasm [GO:0005654]	chromatin remodeling [GO:0006338]; defense response to virus [GO:0051607]; innate immune response [GO:0045087]; osteoblast differentiation [GO:0001649]; positive regulation of histone acetylation [GO:0035066]; positive regulation of I-kappaB kinase/NF-kappaB signaling [GO:0043123]; positive regulation of myeloid dendritic cell cytokine production [GO:0002735]; positive regulation of transcription…	7SK snRNA binding [GO:0097322]; ATP binding [GO:0005524]; ATP hydrolysis activity [GO:0016887]; double-stranded RNA binding [GO:0003725]; identical protein binding [GO:0042802]; miRNA binding [GO:0035198]; RNA binding [GO:0003723]; RNA helicase activity [GO:0003724]; rRNA binding [GO:0019843]; snoRNA binding [GO:0030515]	3	6	2	3.66667	11	10	9	10	1.44746	1.46628	YES
Q9UJZ1	STOML2	Stomatin-like protein 2, mitochondrial (SLP-2) (EPB72-like protein 2) (Paraprotein target 7) (Paratarg-7)	356	cell cortex [GO:0005938]; cytoskeleton [GO:0005856]; extrinsic component of plasma membrane [GO:0019897]; immunological synapse [GO:0001772]; membrane raft [GO:0045121]; mitochondrial inner membrane [GO:0005743]; mitochondrial intermembrane space [GO:0005758]; mitochondrion [GO:0005739]; plasma membrane [GO:0005886]	CD4-positive, alpha-beta T cell activation [GO:0035710]; cellular calcium ion homeostasis [GO:0006874]; lipid localization [GO:0010876]; mitochondrial calcium ion transmembrane transport [GO:0006851]; mitochondrial protein processing [GO:0034982]; mitochondrion organization [GO:0007005]; positive regulation of cardiolipin metabolic process [GO:1900210]; positive regulation of interleukin-2 produc…	cardiolipin binding [GO:1901612]; GTPase binding [GO:0051020]; signaling receptor binding [GO:0005102]	1	1	4	2	5	4	7	5.33333	1.41504	2.00648	YES
Q9H9J2	MRPL44	39S ribosomal protein L44, mitochondrial (L44mt) (MRP-L44) (EC 3.1.26.-) (Mitochondrial large ribosomal subunit protein mL44)	332	mitochondrial inner membrane [GO:0005743]; mitochondrial large ribosomal subunit [GO:0005762]; mitochondrion [GO:0005739]; nuclear body [GO:0016604]; nucleoplasm [GO:0005654]; plasma membrane [GO:0005886]	mitochondrial translation [GO:0032543]; mitochondrial translational elongation [GO:0070125]; rRNA processing [GO:0006364]	double-stranded RNA binding [GO:0003725]; endonuclease activity [GO:0004519]; RNA binding [GO:0003723]; structural constituent of ribosome [GO:0003735]	1	2	0	1	3	3	2	2.66667	1.41504	1.42308	YES
O95573	ACSL3	Fatty acid CoA ligase Acsl3 (Arachidonate--CoA ligase) (EC 6.2.1.15) (Long-chain acyl-CoA synthetase 3) (LACS 3) (Long-chain-fatty-acid--CoA ligase 3) (EC 6.2.1.3) (Medium-chain acyl-CoA ligase Acsl3) (EC 6.2.1.2)	720	endoplasmic reticulum [GO:0005783]; endoplasmic reticulum membrane [GO:0005789]; Golgi apparatus [GO:0005794]; lipid droplet [GO:0005811]; membrane [GO:0016020]; mitochondrial outer membrane [GO:0005741]; perinuclear region of cytoplasm [GO:0048471]; peroxisomal membrane [GO:0005778]; plasma membrane [GO:0005886]	fatty acid metabolic process [GO:0006631]; long-chain fatty acid import into cell [GO:0044539]; long-chain fatty acid metabolic process [GO:0001676]; long-chain fatty-acyl-CoA biosynthetic process [GO:0035338]; long-chain fatty-acyl-CoA metabolic process [GO:0035336]; neuron differentiation [GO:0030182]; positive regulation of Golgi to plasma membrane protein transport [GO:0042998]; positive regu…	arachidonate-CoA ligase activity [GO:0047676]; ATP binding [GO:0005524]; long-chain fatty acid-CoA ligase activity [GO:0004467]; medium-chain fatty acid-CoA ligase activity [GO:0031956]; palmitoyl-CoA ligase activity [GO:0090433]; protein domain specific binding [GO:0019904]; protein kinase binding [GO:0019901]	5	3	0	2.66667	7	8	6	7	1.39232	1.16083	NO
P56378	ATP5MJ	ATP synthase subunit ATP5MJ, mitochondrial (6.8 kDa mitochondrial proteolipid protein) (MLQ) (ATP synthase membrane subunit 6.8PL)	58	mitochondrial inner membrane [GO:0005743]; mitochondrial proton-transporting ATP synthase complex [GO:0005753]	proton motive force-driven ATP synthesis [GO:0015986]		1	1	0	0.666667	1	2	2	1.66667	1.32193	0.64704	NO
P0C7P0	CISD3	CDGSH iron-sulfur domain-containing protein 3, mitochondrial (MitoNEET-related protein 2) (Miner2) (Mitochondrial inner NEET protein) (MiNT)	127	mitochondrion [GO:0005739]	protein maturation by [2Fe-2S] cluster transfer [GO:0106034]	2 iron, 2 sulfur cluster binding [GO:0051537]; metal ion binding [GO:0046872]	2	0	0	0.666667	1	1	3	1.66667	1.32193	0.320784	NO
Q8TB36	GDAP1	Ganglioside-induced differentiation-associated protein 1 (GDAP1)	358	cytosol [GO:0005829]; membrane [GO:0016020]; mitochondrial outer membrane [GO:0005741]; mitochondrion [GO:0005739]; nucleus [GO:0005634]; peroxisomal membrane [GO:0005778]	cellular response to vitamin D [GO:0071305]; mitochondrial fission [GO:0000266]; mitochondrial fusion [GO:0008053]; protein targeting to mitochondrion [GO:0006626]; response to retinoic acid [GO:0032526]		1	1	0	0.666667	2	2	1	1.66667	1.32193	N/A	NO
Q12931	TRAP1	Heat shock protein 75 kDa, mitochondrial (HSP 75) (TNFR-associated protein 1) (Tumor necrosis factor type 1 receptor-associated protein) (TRAP-1)	704	cell periphery [GO:0071944]; membrane [GO:0016020]; mitochondrial inner membrane [GO:0005743]; mitochondrial intermembrane space [GO:0005758]; mitochondrial matrix [GO:0005759]; mitochondrion [GO:0005739]; nucleoplasm [GO:0005654]	chaperone-mediated protein folding [GO:0061077]; negative regulation of cellular respiration [GO:1901856]; negative regulation of intrinsic apoptotic signaling pathway in response to hydrogen peroxide [GO:1903751]; negative regulation of reactive oxygen species biosynthetic process [GO:1903427]; protein folding [GO:0006457]; translational attenuation [GO:0009386]	ATP binding [GO:0005524]; ATP hydrolysis activity [GO:0016887]; ATP-dependent protein folding chaperone [GO:0140662]; protein kinase binding [GO:0019901]; RNA binding [GO:0003723]; tumor necrosis factor receptor binding [GO:0005164]; unfolded protein binding [GO:0051082]	1	1	0	0.666667	1	2	2	1.66667	1.32193	0.64704	NO
Q09161	NCBP1	Nuclear cap-binding protein subunit 1 (80 kDa nuclear cap-binding protein) (CBP80) (NCBP 80 kDa subunit)	790	cytoplasm [GO:0005737]; cytosol [GO:0005829]; mitochondrion [GO:0005739]; mRNA cap binding complex [GO:0005845]; nuclear cap binding complex [GO:0005846]; nucleoplasm [GO:0005654]; nucleus [GO:0005634]; ribonucleoprotein complex [GO:1990904]; RNA cap binding complex [GO:0034518]	7-methylguanosine mRNA capping [GO:0006370]; alternative mRNA splicing, via spliceosome [GO:0000380]; cap-dependent translational initiation [GO:0002191]; defense response to virus [GO:0051607]; histone mRNA metabolic process [GO:0008334]; miRNA-mediated gene silencing [GO:0035195]; mRNA 3'-end processing [GO:0031124]; mRNA export from nucleus [GO:0006406]; mRNA splicing, via spliceosome [GO:0000…	molecular adaptor activity [GO:0060090]; mRNA binding [GO:0003729]; RNA 7-methylguanosine cap binding [GO:0000340]; RNA binding [GO:0003723]; RNA cap binding [GO:0000339]	1	1	0	0.666667	2	2	1	1.66667	1.32193	N/A	NO
Q9BYD3	MRPL4	39S ribosomal protein L4, mitochondrial (L4mt) (MRP-L4) (Mitochondrial large ribosomal subunit protein uL4m)	311	mitochondrial inner membrane [GO:0005743]; mitochondrial large ribosomal subunit [GO:0005762]; mitochondrion [GO:0005739]	mitochondrial translation [GO:0032543]	RNA binding [GO:0003723]; structural constituent of ribosome [GO:0003735]	1	2	0	1	1	2	4	2.33333	1.22239	0.374019	NO
P11182	DBT	Lipoamide acyltransferase component of branched-chain alpha-keto acid dehydrogenase complex, mitochondrial (EC 2.3.1.168) (52 kDa mitochondrial autoantigen of primary biliary cirrhosis) (Branched chain 2-oxo-acid dehydrogenase complex component E2) (BCOADC-E2) (Branched-chain alpha-keto acid dehydrogenase complex component E2) (BCKAD-E2) (BCKADE2) (Dihydrolipoamide acetyltransferase component of …	482	cytoplasm [GO:0005737]; cytosol [GO:0005829]; microtubule cytoskeleton [GO:0015630]; mitochondrial alpha-ketoglutarate dehydrogenase complex [GO:0005947]; mitochondrial matrix [GO:0005759]; mitochondrial nucleoid [GO:0042645]; mitochondrion [GO:0005739]	branched-chain amino acid catabolic process [GO:0009083]	acetyltransferase activity [GO:0016407]; dihydrolipoyllysine-residue (2-methylpropanoyl)transferase activity [GO:0043754]; lipoic acid binding [GO:0031405]; ubiquitin protein ligase binding [GO:0031625]	1	1	1	1	2	3	2	2.33333	1.22239	1.24267	NO
Q16775	HAGH	Hydroxyacylglutathione hydrolase, mitochondrial (EC 3.1.2.6) (Glyoxalase II) (Glx II)	308	cytoplasm [GO:0005737]; cytosol [GO:0005829]; mitochondrial matrix [GO:0005759]; mitochondrion [GO:0005739]	glutathione biosynthetic process [GO:0006750]; glutathione metabolic process [GO:0006749]; methylglyoxal catabolic process to D-lactate via S-lactoyl-glutathione [GO:0019243]	hydroxyacylglutathione hydrolase activity [GO:0004416]; metal ion binding [GO:0046872]	5	6	1	4	9	10	8	9	1.16993	1.42308	YES
P09001	MRPL3	39S ribosomal protein L3, mitochondrial (L3mt) (MRP-L3) (Mitochondrial large ribosomal subunit protein uL3m)	348	mitochondrial inner membrane [GO:0005743]; mitochondrial large ribosomal subunit [GO:0005762]; mitochondrion [GO:0005739]	mitochondrial translation [GO:0032543]; translation [GO:0006412]	RNA binding [GO:0003723]; structural constituent of ribosome [GO:0003735]	0	3	1	1.33333	3	3	3	3	1.16993	0.700364	NO
P0DMV8	HSPA1A	Heat shock 70 kDa protein 1A (Heat shock 70 kDa protein 1) (HSP70-1) (HSP70.1)	641	aggresome [GO:0016235]; blood microparticle [GO:0072562]; centriole [GO:0005814]; centrosome [GO:0005813]; cytoplasm [GO:0005737]; cytosol [GO:0005829]; endoplasmic reticulum [GO:0005783]; extracellular exosome [GO:0070062]; extracellular region [GO:0005576]; ficolin-1-rich granule lumen [GO:1904813]; focal adhesion [GO:0005925]; inclusion body [GO:0016234]; mitochondrion [GO:0005739]; nuclear sp…	ATP metabolic process [GO:0046034]; cellular heat acclimation [GO:0070370]; cellular response to heat [GO:0034605]; cellular response to oxidative stress [GO:0034599]; cellular response to steroid hormone stimulus [GO:0071383]; cellular response to unfolded protein [GO:0034620]; chaperone cofactor-dependent protein refolding [GO:0051085]; chaperone-mediated protein complex assembly [GO:0051131]; …	ATP binding [GO:0005524]; ATP hydrolysis activity [GO:0016887]; ATP-dependent protein disaggregase activity [GO:0140545]; ATP-dependent protein folding chaperone [GO:0140662]; C3HC4-type RING finger domain binding [GO:0055131]; cadherin binding [GO:0045296]; denatured protein binding [GO:0031249]; disordered domain specific binding [GO:0097718]; enzyme binding [GO:0019899]; G protein-coupled rece…	1	3	0	1.33333	4	3	2	3	1.16993	0.700364	NO
P24539	ATP5PB	ATP synthase F(0) complex subunit B1, mitochondrial (ATP synthase peripheral stalk-membrane subunit b) (ATP synthase proton-transporting mitochondrial F(0) complex subunit B1) (ATP synthase subunit b) (ATPase subunit b)	256	membrane [GO:0016020]; mitochondrial inner membrane [GO:0005743]; mitochondrial matrix [GO:0005759]; mitochondrial proton-transporting ATP synthase complex [GO:0005753]; mitochondrial proton-transporting ATP synthase complex, coupling factor F(o) [GO:0000276]; mitochondrion [GO:0005739]; nucleus [GO:0005634]	proton motive force-driven ATP synthesis [GO:0015986]; proton motive force-driven mitochondrial ATP synthesis [GO:0042776]; substantia nigra development [GO:0021762]	proton transmembrane transporter activity [GO:0015078]	3	2	0	1.66667	4	3	4	3.66667	1.1375	0.736357	NO
P07900	HSP90AA1	Heat shock protein HSP 90-alpha (EC 3.6.4.10) (Heat shock 86 kDa) (HSP 86) (HSP86) (Lipopolysaccharide-associated protein 2) (LAP-2) (LPS-associated protein 2) (Renal carcinoma antigen NY-REN-38)	732	axonal growth cone [GO:0044295]; cytoplasm [GO:0005737]; cytosol [GO:0005829]; dendritic growth cone [GO:0044294]; endocytic vesicle lumen [GO:0071682]; extracellular exosome [GO:0070062]; extracellular region [GO:0005576]; ficolin-1-rich granule lumen [GO:1904813]; lysosomal lumen [GO:0043202]; melanosome [GO:0042470]; membrane [GO:0016020]; mitochondrion [GO:0005739]; myelin sheath [GO:0043209]…	activation of innate immune response [GO:0002218]; axon extension [GO:0048675]; cellular response to heat [GO:0034605]; cellular response to virus [GO:0098586]; central nervous system neuron axonogenesis [GO:0021955]; chaperone-mediated autophagy [GO:0061684]; chaperone-mediated protein complex assembly [GO:0051131]; establishment of cell polarity [GO:0030010]; mitochondrial transport [GO:0006839…	ATP binding [GO:0005524]; ATP hydrolysis activity [GO:0016887]; ATP-dependent protein folding chaperone [GO:0140662]; disordered domain specific binding [GO:0097718]; DNA polymerase binding [GO:0070182]; GTPase binding [GO:0051020]; histone deacetylase binding [GO:0042826]; identical protein binding [GO:0042802]; MHC class II protein complex binding [GO:0023026]; nitric-oxide synthase regulator a…	7	5	5	5.66667	12	12	12	12	1.08246	1.96257	YES
P36957	DLST	Dihydrolipoyllysine-residue succinyltransferase component of 2-oxoglutarate dehydrogenase complex, mitochondrial (EC 2.3.1.61) (2-oxoglutarate dehydrogenase complex component E2) (OGDC-E2) (Dihydrolipoamide succinyltransferase component of 2-oxoglutarate dehydrogenase complex) (E2K)	453	cytosol [GO:0005829]; membrane [GO:0016020]; mitochondrial matrix [GO:0005759]; mitochondrion [GO:0005739]; nucleoplasm [GO:0005654]; nucleus [GO:0005634]; oxoglutarate dehydrogenase complex [GO:0045252]	2-oxoglutarate metabolic process [GO:0006103]; generation of precursor metabolites and energy [GO:0006091]; histone succinylation [GO:0106077]; L-lysine catabolic process to acetyl-CoA via saccharopine [GO:0033512]; succinyl-CoA metabolic process [GO:0006104]; tricarboxylic acid cycle [GO:0006099]	acyltransferase activity [GO:0016746]; dihydrolipoyllysine-residue succinyltransferase activity [GO:0004149]	5	3	6	4.66667	10	10	9	9.66667	1.05063	1.30615	YES
O96008	TOMM40	Mitochondrial import receptor subunit TOM40 homolog (Protein Haymaker) (Translocase of outer membrane 40 kDa subunit homolog) (p38.5)	361	cytosol [GO:0005829]; membrane [GO:0016020]; mitochondria-associated endoplasmic reticulum membrane [GO:0044233]; mitochondrial inner membrane [GO:0005743]; mitochondrial outer membrane [GO:0005741]; mitochondrial outer membrane translocase complex [GO:0005742]; mitochondrion [GO:0005739]; pore complex [GO:0046930]	ion transport [GO:0006811]; protein import into mitochondrial matrix [GO:0030150]; protein insertion into mitochondrial outer membrane [GO:0045040]; protein targeting to mitochondrion [GO:0006626]	porin activity [GO:0015288]; protein transmembrane transporter activity [GO:0008320]	4	4	0	2.66667	5	5	6	5.33333	1	0.600792	NO
O75746	SLC25A12	Electrogenic aspartate/glutamate antiporter SLC25A12, mitochondrial (Araceli hiperlarga) (Aralar) (Aralar1) (Mitochondrial aspartate glutamate carrier 1) (Solute carrier family 25 member 12)	678	membrane [GO:0016020]; mitochondrial inner membrane [GO:0005743]; mitochondrion [GO:0005739]	aspartate family amino acid metabolic process [GO:0009066]; aspartate transmembrane transport [GO:0015810]; gluconeogenesis [GO:0006094]; glutamate biosynthetic process [GO:0006537]; L-glutamate transmembrane transport [GO:0015813]; malate-aspartate shuttle [GO:0043490]; negative regulation of glucose catabolic process to lactate via pyruvate [GO:1904024]; positive regulation of ATP biosynthetic …	3-sulfino-L-alanine: proton, glutamate antiporter activity [GO:0000514]; acidic amino acid transmembrane transporter activity [GO:0015172]; aspartate:glutamate, proton antiporter activity [GO:0000515]; calcium ion binding [GO:0005509]; identical protein binding [GO:0042802]; L-aspartate transmembrane transporter activity [GO:0015183]; L-glutamate transmembrane transporter activity [GO:0005313]; t…	2	2	0	1.33333	4	1	3	2.66667	1	0.417043	NO
P14406	COX7A2	Cytochrome c oxidase subunit 7A2, mitochondrial (Cytochrome c oxidase subunit VIIa-liver/heart) (Cytochrome c oxidase subunit VIIa-L) (Cytochrome c oxidase subunit VIIaL)	83	mitochondrial respirasome [GO:0005746]; mitochondrial respiratory chain complex IV [GO:0005751]	cellular respiration [GO:0045333]; mitochondrial electron transport, cytochrome c to oxygen [GO:0006123]; mitochondrial respirasome assembly [GO:0097250]; regulation of oxidative phosphorylation [GO:0002082]	oxidoreductase activity [GO:0016491]	1	1	0	0.666667	2	1	1	1.33333	1	0.736357	NO
P53597	SUCLG1	Succinate--CoA ligase [ADP/GDP-forming] subunit alpha, mitochondrial (EC 6.2.1.4) (EC 6.2.1.5) (Succinyl-CoA synthetase subunit alpha) (SCS-alpha)	346	mitochondrial matrix [GO:0005759]; mitochondrion [GO:0005739]; succinate-CoA ligase complex (ADP-forming) [GO:0009361]; succinate-CoA ligase complex (GDP-forming) [GO:0045244]	succinyl-CoA catabolic process [GO:1901289]; tricarboxylic acid cycle [GO:0006099]	nucleotide binding [GO:0000166]; RNA binding [GO:0003723]; succinate-CoA ligase (ADP-forming) activity [GO:0004775]; succinate-CoA ligase (GDP-forming) activity [GO:0004776]	1	1	0	0.666667	1	1	2	1.33333	1	0.374019	NO
P42704	LRPPRC	Leucine-rich PPR motif-containing protein, mitochondrial (130 kDa leucine-rich protein) (LRP 130) (GP130)	1394	condensed nuclear chromosome [GO:0000794]; cytoskeleton [GO:0005856]; membrane [GO:0016020]; microtubule [GO:0005874]; mitochondrial nucleoid [GO:0042645]; mitochondrion [GO:0005739]; nuclear inner membrane [GO:0005637]; nuclear outer membrane [GO:0005640]; nucleoplasm [GO:0005654]; nucleus [GO:0005634]; perinuclear region of cytoplasm [GO:0048471]; ribonucleoprotein complex [GO:1990904]	mitochondrial RNA catabolic process [GO:0000957]; mitochondrion transport along microtubule [GO:0047497]; mRNA transport [GO:0051028]; negative regulation of mitochondrial RNA catabolic process [GO:0000961]; regulation of mitochondrial translation [GO:0070129]	beta-tubulin binding [GO:0048487]; microtubule binding [GO:0008017]; mRNA 3'-UTR binding [GO:0003730]; RNA binding [GO:0003723]; single-stranded DNA binding [GO:0003697]; ubiquitin protein ligase binding [GO:0031625]	6	9	13	9.33333	18	19	16	17.6667	0.920566	1.03359	NO
Q53H12	AGK	Acylglycerol kinase, mitochondrial (hAGK) (EC 2.7.1.107) (EC 2.7.1.138) (EC 2.7.1.94) (Multiple substrate lipid kinase) (HsMuLK) (MuLK) (Multi-substrate lipid kinase)	422	cytoplasm [GO:0005737]; cytosol [GO:0005829]; intracellular membrane-bounded organelle [GO:0043231]; membrane [GO:0016020]; mitochondrial inner membrane [GO:0005743]; mitochondrial intermembrane space [GO:0005758]; mitochondrial membrane [GO:0031966]; mitochondrial outer membrane [GO:0005741]; mitochondrion [GO:0005739]; TIM22 mitochondrial import inner membrane insertion complex [GO:0042721]	ceramide biosynthetic process [GO:0046513]; glycerolipid metabolic process [GO:0046486]; phosphorylation [GO:0016310]; protein insertion into mitochondrial inner membrane [GO:0045039]; sphingolipid metabolic process [GO:0006665]	acylglycerol kinase activity [GO:0047620]; ATP binding [GO:0005524]; ceramide kinase activity [GO:0001729]; diacylglycerol kinase activity [GO:0004143]; dihydroceramide kinase activity [GO:0102773]; lipid kinase activity [GO:0001727]	2	3	2	2.33333	5	6	2	4.33333	0.893085	0.736357	NO
P61221	ABCE1	ATP-binding cassette sub-family E member 1 (2'-5'-oligoadenylate-binding protein) (HuHP68) (RNase L inhibitor) (Ribonuclease 4 inhibitor) (RNS4I)	599	cytoplasm [GO:0005737]; cytosol [GO:0005829]; membrane [GO:0016020]; mitochondrial matrix [GO:0005759]; mitochondrion [GO:0005739]	negative regulation of endoribonuclease activity [GO:0060702]; regulation of translation [GO:0006417]; ribosomal subunit export from nucleus [GO:0000054]; translational initiation [GO:0006413]; translational termination [GO:0006415]	4 iron, 4 sulfur cluster binding [GO:0051539]; ATP binding [GO:0005524]; endoribonuclease inhibitor activity [GO:0060698]; iron ion binding [GO:0005506]; ribosomal small subunit binding [GO:0043024]	6	3	0	3	5	4	7	5.33333	0.830075	0.362426	NO
Q8N5N7	MRPL50	39S ribosomal protein L50, mitochondrial (L50mt) (MRP-L50) (Mitochondrial large ribosomal subunit protein mL50)	158	cytosol [GO:0005829]; mitochondrial inner membrane [GO:0005743]; mitochondrial large ribosomal subunit [GO:0005762]; mitochondrion [GO:0005739]	mitochondrial translation [GO:0032543]		1	3	0	1.33333	2	4	1	2.33333	0.807355	N/A	NO
P56134	ATP5MF	ATP synthase subunit f, mitochondrial (ATP synthase membrane subunit f)	94	mitochondrial inner membrane [GO:0005743]; mitochondrial proton-transporting ATP synthase complex [GO:0005753]; mitochondrion [GO:0005739]; nuclear membrane [GO:0031965]; proton-transporting ATP synthase complex, coupling factor F(o) [GO:0045263]	proton motive force-driven ATP synthesis [GO:0015986]; proton motive force-driven mitochondrial ATP synthesis [GO:0042776]; proton transmembrane transport [GO:1902600]		4	3	0	2.33333	3	4	5	4	0.777608	0.352183	NO
O75947	ATP5PD	ATP synthase subunit d, mitochondrial (ATPase subunit d) (ATP synthase peripheral stalk subunit d)	161	mitochondrial inner membrane [GO:0005743]; mitochondrial proton-transporting ATP synthase complex [GO:0005753]; mitochondrial proton-transporting ATP synthase, stator stalk [GO:0000274]; mitochondrion [GO:0005739]	proton motive force-driven ATP synthesis [GO:0015986]; proton motive force-driven mitochondrial ATP synthesis [GO:0042776]	proton transmembrane transporter activity [GO:0015078]	2	4	0	2	2	3	5	3.33333	0.736966	0.261942	NO
P55084	HADHB	Trifunctional enzyme subunit beta, mitochondrial (TP-beta) [Includes: 3-ketoacyl-CoA thiolase (EC 2.3.1.155) (EC 2.3.1.16) (Acetyl-CoA acyltransferase) (Beta-ketothiolase)]	474	endoplasmic reticulum [GO:0005783]; mitochondrial envelope [GO:0005740]; mitochondrial fatty acid beta-oxidation multienzyme complex [GO:0016507]; mitochondrial inner membrane [GO:0005743]; mitochondrial nucleoid [GO:0042645]; mitochondrial outer membrane [GO:0005741]; mitochondrion [GO:0005739]	cellular response to lipopolysaccharide [GO:0071222]; fatty acid beta-oxidation [GO:0006635]; gene expression [GO:0010467]	3-hydroxyacyl-CoA dehydrogenase activity [GO:0003857]; acetyl-CoA C-acetyltransferase activity [GO:0003985]; acetyl-CoA C-acyltransferase activity [GO:0003988]; acetyl-CoA C-myristoyltransferase activity [GO:0050633]; enoyl-CoA hydratase activity [GO:0004300]; lncRNA binding [GO:0106222]; RNA binding [GO:0003723]	1	2	0	1	2	1	2	1.66667	0.736966	0.276877	NO
Q99623	PHB2	Prohibitin-2 (B-cell receptor-associated protein BAP37) (D-prohibitin) (Repressor of estrogen receptor activity)	299	axon [GO:0030424]; cell periphery [GO:0071944]; cell surface [GO:0009986]; cytoplasm [GO:0005737]; GABA-ergic synapse [GO:0098982]; glutamatergic synapse [GO:0098978]; mitochondrial inner membrane [GO:0005743]; mitochondrial outer membrane [GO:0005741]; mitochondrial prohibitin complex [GO:0035632]; mitochondrion [GO:0005739]; nuclear matrix [GO:0016363]; nucleus [GO:0005634]; plasma membrane [GO…	activation of phospholipase C activity [GO:0007202]; activation of protein kinase C activity [GO:1990051]; antiviral innate immune response [GO:0140374]; B cell activation [GO:0042113]; CD40 signaling pathway [GO:0023035]; cell migration [GO:0016477]; cellular response to hypoxia [GO:0071456]; cellular response to retinoic acid [GO:0071300]; intracellular estrogen receptor signaling pathway [GO:0…	amide binding [GO:0033218]; identical protein binding [GO:0042802]; nuclear estrogen receptor binding [GO:0030331]; protein C-terminus binding [GO:0008022]; protein heterodimerization activity [GO:0046982]; protein homodimerization activity [GO:0042803]; protein N-terminus binding [GO:0047485]; sphingolipid binding [GO:0046625]	2	6	8	5.33333	8	7	11	8.66667	0.70044	0.827563	NO
P25705	ATP5F1A	ATP synthase subunit alpha, mitochondrial (ATP synthase F1 subunit alpha)	553	cell surface [GO:0009986]; extracellular exosome [GO:0070062]; membrane [GO:0016020]; membrane raft [GO:0045121]; mitochondrial inner membrane [GO:0005743]; mitochondrial matrix [GO:0005759]; mitochondrial proton-transporting ATP synthase complex [GO:0005753]; mitochondrial proton-transporting ATP synthase, catalytic core [GO:0005754]; mitochondrion [GO:0005739]; nucleus [GO:0005634]; plasma memb…	aging [GO:0007568]; apoptotic process [GO:0006915]; ATP biosynthetic process [GO:0006754]; cellular response to dexamethasone stimulus [GO:0071549]; cellular response to nitric oxide [GO:0071732]; lipid metabolic process [GO:0006629]; negative regulation of endothelial cell proliferation [GO:0001937]; positive regulation of blood vessel endothelial cell migration [GO:0043536]; proton motive force…	ADP binding [GO:0043531]; angiostatin binding [GO:0043532]; ATP binding [GO:0005524]; ATP hydrolysis activity [GO:0016887]; MHC class I protein binding [GO:0042288]; protease binding [GO:0002020]; proton-transporting ATP synthase activity, rotational mechanism [GO:0046933]; RNA binding [GO:0003723]	10	10	9	9.66667	14	18	14	15.3333	0.665581	1.37511	NO
Q96AG4	LRRC59	Leucine-rich repeat-containing protein 59 (Ribosome-binding protein p34) (p34) [Cleaved into: Leucine-rich repeat-containing protein 59, N-terminally processed]	307	endoplasmic reticulum [GO:0005783]; endoplasmic reticulum membrane [GO:0005789]; membrane [GO:0016020]; mitochondrial nucleoid [GO:0042645]; nuclear envelope [GO:0005635]	positive regulation of Ras protein signal transduction [GO:0046579]; signal transduction [GO:0007165]	cadherin binding [GO:0045296]; RNA binding [GO:0003723]	3	4	0	2.33333	3	4	4	3.66667	0.652077	0.374019	NO
Q9UJS0	SLC25A13	Electrogenic aspartate/glutamate antiporter SLC25A13, mitochondrial (Calcium-binding mitochondrial carrier protein Aralar2) (ARALAR-related gene 2) (ARALAR2) (Citrin) (Mitochondrial aspartate glutamate carrier 2) (Solute carrier family 25 member 13)	675	mitochondrial inner membrane [GO:0005743]; mitochondrion [GO:0005739]; plasma membrane [GO:0005886]	aspartate family amino acid metabolic process [GO:0009066]; aspartate transmembrane transport [GO:0015810]; ATP biosynthetic process [GO:0006754]; cellular respiration [GO:0045333]; gluconeogenesis [GO:0006094]; L-glutamate transmembrane transport [GO:0015813]; malate-aspartate shuttle [GO:0043490]; mitochondrial transport [GO:0006839]; response to calcium ion [GO:0051592]	3-sulfino-L-alanine: proton, glutamate antiporter activity [GO:0000514]; acidic amino acid transmembrane transporter activity [GO:0015172]; aspartate:glutamate, proton antiporter activity [GO:0000515]; calcium ion binding [GO:0005509]; identical protein binding [GO:0042802]; L-aspartate transmembrane transporter activity [GO:0015183]; L-glutamate transmembrane transporter activity [GO:0005313]; t…	3	3	3	3	4	6	4	4.66667	0.63743	0.887355	NO
Q07021	C1QBP	Complement component 1 Q subcomponent-binding protein, mitochondrial (ASF/SF2-associated protein p32) (Glycoprotein gC1qBP) (C1qBP) (Hyaluronan-binding protein 1) (Mitochondrial matrix protein p32) (gC1q-R protein) (p33) (SF2AP32)	282	cell surface [GO:0009986]; cytoplasm [GO:0005737]; cytosol [GO:0005829]; extracellular space [GO:0005615]; GABA-ergic synapse [GO:0098982]; glutamatergic synapse [GO:0098978]; membrane [GO:0016020]; mitochondrial matrix [GO:0005759]; mitochondrion [GO:0005739]; nucleolus [GO:0005730]; nucleus [GO:0005634]; plasma membrane [GO:0005886]; presynaptic active zone [GO:0048786]	apoptotic process [GO:0006915]; complement activation, classical pathway [GO:0006958]; cytosolic ribosome assembly [GO:0042256]; immune response [GO:0006955]; innate immune response [GO:0045087]; mRNA processing [GO:0006397]; negative regulation of defense response to virus [GO:0050687]; negative regulation of interleukin-12 production [GO:0032695]; negative regulation of MDA-5 signaling pathway …	adrenergic receptor binding [GO:0031690]; complement component C1q complex binding [GO:0001849]; hyaluronic acid binding [GO:0005540]; kininogen binding [GO:0030984]; mitochondrial ribosome binding [GO:0097177]; mRNA binding [GO:0003729]; protein kinase C binding [GO:0005080]; transcription corepressor activity [GO:0003714]; transcription factor binding [GO:0008134]	4	4	6	4.66667	8	5	8	7	0.584963	0.927813	NO
P63167	DYNLL1	Dynein light chain 1, cytoplasmic (8 kDa dynein light chain) (DLC8) (Dynein light chain LC8-type 1) (Protein inhibitor of neuronal nitric oxide synthase) (PIN)	89	axon cytoplasm [GO:1904115]; centrosome [GO:0005813]; ciliary tip [GO:0097542]; cilium [GO:0005929]; cytoplasm [GO:0005737]; cytoplasmic dynein complex [GO:0005868]; cytoskeleton [GO:0005856]; cytosol [GO:0005829]; dynein complex [GO:0030286]; ficolin-1-rich granule membrane [GO:0101003]; kinetochore [GO:0000776]; membrane [GO:0016020]; microtubule [GO:0005874]; mitochondrion [GO:0005739]; mitoti…	apoptotic process [GO:0006915]; intraciliary retrograde transport [GO:0035721]; motile cilium assembly [GO:0044458]; negative regulation of nitric oxide biosynthetic process [GO:0045019]; negative regulation of phosphorylation [GO:0042326]; positive regulation of insulin secretion involved in cellular response to glucose stimulus [GO:0035774]; positive regulation of non-motile cilium assembly [GO…	dynein intermediate chain binding [GO:0045505]; enzyme binding [GO:0019899]; enzyme inhibitor activity [GO:0004857]; identical protein binding [GO:0042802]; nitric-oxide synthase regulator activity [GO:0030235]; protein C-terminus binding [GO:0008022]; protein domain specific binding [GO:0019904]; protein-containing complex binding [GO:0044877]; scaffold protein binding [GO:0097110]	1	1	0	0.666667	1	1	1	1	0.584963	0.374019	NO
P99999	CYCS	Cytochrome c	105	apoptosome [GO:0043293]; cytosol [GO:0005829]; mitochondrial inner membrane [GO:0005743]; mitochondrial intermembrane space [GO:0005758]; mitochondrion [GO:0005739]; nucleus [GO:0005634]; respirasome [GO:0070469]	activation of cysteine-type endopeptidase activity [GO:0097202]; activation of cysteine-type endopeptidase activity involved in apoptotic process by cytochrome c [GO:0008635]; cellular respiration [GO:0045333]; intrinsic apoptotic signaling pathway [GO:0097193]; mitochondrial electron transport, cytochrome c to oxygen [GO:0006123]; mitochondrial electron transport, ubiquinol to cytochrome c [GO:0…	electron transfer activity [GO:0009055]; heme binding [GO:0020037]; metal ion binding [GO:0046872]	0	2	0	0.666667	1	1	1	1	0.584963	0.176091	NO
O00264	PGRMC1	Membrane-associated progesterone receptor component 1 (mPR) (Dap1) (IZA)	195	cell body [GO:0044297]; endomembrane system [GO:0012505]; endoplasmic reticulum [GO:0005783]; membrane [GO:0016020]; mitochondrial outer membrane [GO:0005741]; neuron projection [GO:0043005]; neuronal cell body [GO:0043025]; plasma membrane [GO:0005886]; smooth endoplasmic reticulum membrane [GO:0030868]; specific granule membrane [GO:0035579]; synapse [GO:0045202]	heme biosynthetic process [GO:0006783]	amyloid-beta binding [GO:0001540]; heme binding [GO:0020037]; metal ion binding [GO:0046872]; protein homodimerization activity [GO:0042803]; steroid binding [GO:0005496]	1	1	0	0.666667	1	1	1	1	0.584963	0.374019	NO
P10809	HSPD1	60 kDa heat shock protein, mitochondrial (EC 5.6.1.7) (60 kDa chaperonin) (Chaperonin 60) (CPN60) (Heat shock protein 60) (HSP-60) (Hsp60) (HuCHA60) (Mitochondrial matrix protein P1) (P60 lymphocyte protein)	573	cell surface [GO:0009986]; clathrin-coated pit [GO:0005905]; coated vesicle [GO:0030135]; cytoplasm [GO:0005737]; cytosol [GO:0005829]; early endosome [GO:0005769]; extracellular exosome [GO:0070062]; extracellular space [GO:0005615]; lipopolysaccharide receptor complex [GO:0046696]; membrane [GO:0016020]; mitochondrial inner membrane [GO:0005743]; mitochondrial matrix [GO:0005759]; mitochondrion…	'de novo' protein folding [GO:0006458]; activation of cysteine-type endopeptidase activity involved in apoptotic process [GO:0006919]; apoptotic mitochondrial changes [GO:0008637]; B cell activation [GO:0042113]; B cell proliferation [GO:0042100]; biological process involved in interaction with symbiont [GO:0051702]; cellular response to interleukin-7 [GO:0098761]; chaperone-mediated protein comp…	apolipoprotein A-I binding [GO:0034186]; apolipoprotein binding [GO:0034185]; ATP binding [GO:0005524]; ATP hydrolysis activity [GO:0016887]; ATP-dependent protein folding chaperone [GO:0140662]; chaperone binding [GO:0051087]; DNA replication origin binding [GO:0003688]; double-stranded RNA binding [GO:0003725]; enzyme binding [GO:0019899]; high-density lipoprotein particle binding [GO:0008035];…	15	15	23	17.6667	25	27	26	26	0.557482	1.03359	NO
Q9GZT3	SLIRP	SRA stem-loop-interacting RNA-binding protein, mitochondrial	109	acrosomal vesicle [GO:0001669]; mitochondrion [GO:0005739]; nucleus [GO:0005634]; perinuclear region of cytoplasm [GO:0048471]; ribonucleoprotein complex [GO:1990904]; sperm flagellum [GO:0036126]	flagellated sperm motility [GO:0030317]; mitochondrion morphogenesis [GO:0070584]; negative regulation of mitochondrial RNA catabolic process [GO:0000961]; single fertilization [GO:0007338]; spermatid development [GO:0007286]	mRNA binding [GO:0003729]; RNA binding [GO:0003723]	4	5	0	3	4	4	5	4.33333	0.530515	0.261942	NO
Q16795	NDUFA9	NADH dehydrogenase [ubiquinone] 1 alpha subcomplex subunit 9, mitochondrial (Complex I-39kD) (CI-39kD) (NADH-ubiquinone oxidoreductase 39 kDa subunit)	377	mitochondrial matrix [GO:0005759]; mitochondrial membrane [GO:0031966]; mitochondrial respiratory chain complex I [GO:0005747]; mitochondrion [GO:0005739]; nucleus [GO:0005634]	aerobic respiration [GO:0009060]; circadian rhythm [GO:0007623]; mitochondrial electron transport, NADH to ubiquinone [GO:0006120]; mitochondrial respiratory chain complex I assembly [GO:0032981]; proton motive force-driven mitochondrial ATP synthesis [GO:0042776]; sodium ion transport [GO:0006814]; ubiquinone-6 biosynthetic process [GO:1901006]	NADH dehydrogenase (ubiquinone) activity [GO:0008137]; NADH dehydrogenase activity [GO:0003954]; protein-containing complex binding [GO:0044877]	3	3	1	2.33333	3	3	4	3.33333	0.514573	0.374019	NO
P22695	UQCRC2	Cytochrome b-c1 complex subunit 2, mitochondrial (Complex III subunit 2) (Core protein II) (Ubiquinol-cytochrome-c reductase complex core protein 2)	453	mitochondrial inner membrane [GO:0005743]; mitochondrial respiratory chain complex III [GO:0005750]; mitochondrial respiratory chain complex IV [GO:0005751]; mitochondrion [GO:0005739]; nucleoplasm [GO:0005654]	aerobic respiration [GO:0009060]; cellular respiration [GO:0045333]; mitochondrial electron transport, ubiquinol to cytochrome c [GO:0006122]; oxidative phosphorylation [GO:0006119]; proteolysis [GO:0006508]	metal ion binding [GO:0046872]; metalloendopeptidase activity [GO:0004222]	7	5	5	5.66667	7	7	10	8	0.4975	0.602893	NO
O60488	ACSL4	Long-chain-fatty-acid--CoA ligase 4 (EC 6.2.1.3) (Arachidonate--CoA ligase) (EC 6.2.1.15) (Long-chain acyl-CoA synthetase 4) (LACS 4)	711	cytoplasm [GO:0005737]; endoplasmic reticulum [GO:0005783]; endoplasmic reticulum membrane [GO:0005789]; extracellular exosome [GO:0070062]; lipid droplet [GO:0005811]; membrane [GO:0016020]; mitochondria-associated endoplasmic reticulum membrane [GO:0044233]; mitochondrial outer membrane [GO:0005741]; peroxisomal membrane [GO:0005778]; plasma membrane [GO:0005886]	embryonic process involved in female pregnancy [GO:0060136]; fatty acid metabolic process [GO:0006631]; lipid biosynthetic process [GO:0008610]; lipid metabolic process [GO:0006629]; long-chain fatty acid metabolic process [GO:0001676]; long-chain fatty-acyl-CoA biosynthetic process [GO:0035338]; long-chain fatty-acyl-CoA metabolic process [GO:0035336]; negative regulation of prostaglandin secret…	arachidonate-CoA ligase activity [GO:0047676]; ATP binding [GO:0005524]; long-chain fatty acid-CoA ligase activity [GO:0004467]; palmitoyl-CoA ligase activity [GO:0090433]; very long-chain fatty acid-CoA ligase activity [GO:0031957]	5	4	4	4.33333	6	6	6	6	0.469485	1.42308	NO
P51149	RAB7A	Ras-related protein Rab-7a (EC 3.6.5.2)	207	alveolar lamellar body [GO:0097208]; autophagosome membrane [GO:0000421]; cytosol [GO:0005829]; endosome membrane [GO:0010008]; extracellular exosome [GO:0070062]; Golgi apparatus [GO:0005794]; late endosome [GO:0005770]; late endosome membrane [GO:0031902]; lipid droplet [GO:0005811]; lysosomal membrane [GO:0005765]; lysosome [GO:0005764]; melanosome membrane [GO:0033162]; mitochondrial membrane…	autophagosome assembly [GO:0000045]; bone resorption [GO:0045453]; early endosome to late endosome transport [GO:0045022]; endocytosis [GO:0006897]; endosome to lysosome transport [GO:0008333]; endosome to plasma membrane protein transport [GO:0099638]; epidermal growth factor catabolic process [GO:0007174]; establishment of vesicle localization [GO:0051650]; intracellular transport [GO:0046907];…	G protein activity [GO:0003925]; GDP binding [GO:0019003]; GTP binding [GO:0005525]; GTPase activity [GO:0003924]; retromer complex binding [GO:1905394]; small GTPase binding [GO:0031267]	4	4	0	2.66667	4	5	2	3.66667	0.459432	0.64704	NO
P06576	ATP5F1B	ATP synthase subunit beta, mitochondrial (EC 7.1.2.2) (ATP synthase F1 subunit beta)	529	cell surface [GO:0009986]; extracellular exosome [GO:0070062]; membrane [GO:0016020]; mitochondrial inner membrane [GO:0005743]; mitochondrial matrix [GO:0005759]; mitochondrial membrane [GO:0031966]; mitochondrial nucleoid [GO:0042645]; mitochondrial proton-transporting ATP synthase complex [GO:0005753]; mitochondrial proton-transporting ATP synthase, catalytic core [GO:0005754]; mitochondrion […	angiogenesis [GO:0001525]; ATP biosynthetic process [GO:0006754]; cellular response to interleukin-7 [GO:0098761]; generation of precursor metabolites and energy [GO:0006091]; lipid metabolic process [GO:0006629]; negative regulation of cell adhesion involved in substrate-bound cell migration [GO:0006933]; osteoblast differentiation [GO:0001649]; positive regulation of blood vessel endothelial ce…	angiostatin binding [GO:0043532]; ATP binding [GO:0005524]; MHC class I protein binding [GO:0042288]; proton-transporting ATP synthase activity, rotational mechanism [GO:0046933]; proton-transporting ATPase activity, rotational mechanism [GO:0046961]	21	21	13	18.3333	27	26	22	25	0.447459	1.50868	NO
Q9H936	SLC25A22	Mitochondrial glutamate carrier 1 (GC-1) (Glutamate/H(+) symporter 1) (Solute carrier family 25 member 22)	323	mitochondrial inner membrane [GO:0005743]	aspartate transmembrane transport [GO:0015810]; ion transport [GO:0006811]; L-glutamate transmembrane transport [GO:0015813]; malate-aspartate shuttle [GO:0043490]; regulation of insulin secretion [GO:0050796]	amino acid:proton symporter activity [GO:0005280]; L-aspartate transmembrane transporter activity [GO:0015183]; L-glutamate transmembrane transporter activity [GO:0005313]; transmembrane transporter activity [GO:0022857]	2	1	3	2	2	3	3	2.66667	0.415037	0.374019	NO
O14949	UQCRQ	Cytochrome b-c1 complex subunit 8 (Complex III subunit 8) (Complex III subunit VIII) (Ubiquinol-cytochrome c reductase complex 9.5 kDa protein) (Ubiquinol-cytochrome c reductase complex ubiquinone-binding protein QP-C)	82	mitochondrial inner membrane [GO:0005743]; mitochondrial respiratory chain complex III [GO:0005750]; mitochondrion [GO:0005739]	cellular respiration [GO:0045333]; cerebellar Purkinje cell layer development [GO:0021680]; hippocampus development [GO:0021766]; hypothalamus development [GO:0021854]; midbrain development [GO:0030901]; mitochondrial electron transport, ubiquinol to cytochrome c [GO:0006122]; pons development [GO:0021548]; pyramidal neuron development [GO:0021860]; subthalamus development [GO:0021539]; thalamus …		1	1	1	1	1	1	2	1.33333	0.415037	0.374019	NO
Q9BW72	HIGD2A	HIG1 domain family member 2A, mitochondrial (RCF1 homolog B) (RCF1b)	106	mitochondrial inner membrane [GO:0005743]; mitochondrion [GO:0005739]; respirasome [GO:0070469]	mitochondrial respirasome assembly [GO:0097250]; negative regulation of apoptotic process [GO:0043066]		2	1	0	1	1	2	1	1.33333	0.415037	0.176091	NO
Q9NX47	MARCHF5	E3 ubiquitin-protein ligase MARCHF5 (EC 2.3.2.27) (Membrane-associated RING finger protein 5) (Membrane-associated RING-CH protein V) (MARCH-V) (Mitochondrial ubiquitin ligase) (MITOL) (RING finger protein 153) (RING-type E3 ubiquitin transferase MARCHF5)	278	endoplasmic reticulum [GO:0005783]; endoplasmic reticulum membrane [GO:0005789]; membrane [GO:0016020]; mitochondrial outer membrane [GO:0005741]; mitochondrion [GO:0005739]	positive regulation of mitochondrial fission [GO:0090141]; protein autoubiquitination [GO:0051865]; protein localization to mitochondrion [GO:0070585]; protein polyubiquitination [GO:0000209]; regulation of mitochondrial fission [GO:0090140]	GTPase binding [GO:0051020]; ubiquitin protein ligase activity [GO:0061630]; zinc ion binding [GO:0008270]	1	2	0	1	2	1	1	1.33333	0.415037	0.176091	NO
P02786	TFRC	Transferrin receptor protein 1 (TR) (TfR) (TfR1) (Trfr) (T9) (p90) (CD antigen CD71) [Cleaved into: Transferrin receptor protein 1, serum form (sTfR)]	760	basolateral plasma membrane [GO:0016323]; blood microparticle [GO:0072562]; cell surface [GO:0009986]; clathrin-coated endocytic vesicle membrane [GO:0030669]; clathrin-coated pit [GO:0005905]; cytoplasmic vesicle [GO:0031410]; early endosome [GO:0005769]; endosome [GO:0005768]; endosome membrane [GO:0010008]; external side of plasma membrane [GO:0009897]; extracellular exosome [GO:0070062]; extr…	acute-phase response [GO:0006953]; aging [GO:0007568]; cellular iron ion homeostasis [GO:0006879]; cellular response to leukemia inhibitory factor [GO:1990830]; cellular response to xenobiotic stimulus [GO:0071466]; intracellular signal transduction [GO:0035556]; iron ion transport [GO:0006826]; negative regulation of apoptotic process [GO:0043066]; negative regulation of mitochondrial fusion [GO…	chaperone binding [GO:0051087]; double-stranded RNA binding [GO:0003725]; Hsp70 protein binding [GO:0030544]; identical protein binding [GO:0042802]; protein homodimerization activity [GO:0042803]; protein kinase binding [GO:0019901]; protein-containing complex binding [GO:0044877]; RNA binding [GO:0003723]; transferrin receptor activity [GO:0004998]; virus receptor activity [GO:0001618]	12	8	9	9.66667	10	15	13	12.6667	0.389947	0.426598	NO
Q02978	SLC25A11	Mitochondrial 2-oxoglutarate/malate carrier protein (OGCP) (alpha-oxoglutarate carrier) (Solute carrier family 25 member 11) (SLC25A11)	314	mitochondrial inner membrane [GO:0005743]; mitochondrion [GO:0005739]; nucleus [GO:0005634]; plasma membrane [GO:0005886]	gluconeogenesis [GO:0006094]; lipid transport [GO:0006869]; malate transmembrane transport [GO:0071423]; oxaloacetate transport [GO:0015729]; phosphate ion transmembrane transport [GO:0035435]; succinate transmembrane transport [GO:0071422]; sulfate transport [GO:0008272]; thiosulfate transport [GO:0015709]	antiporter activity [GO:0015297]; malate transmembrane transporter activity [GO:0015140]; oxaloacetate transmembrane transporter activity [GO:0015131]; oxoglutarate:malate antiporter activity [GO:0015367]; RNA binding [GO:0003723]; succinate transmembrane transporter activity [GO:0015141]; sulfate transmembrane transporter activity [GO:0015116]; thiosulfate transmembrane transporter activity [GO:…	4	4	5	4.33333	6	7	4	5.66667	0.387023	0.417043	NO
P08574	CYC1	Cytochrome c1, heme protein, mitochondrial (EC 7.1.1.8) (Complex III subunit 4) (Complex III subunit IV) (Cytochrome b-c1 complex subunit 4) (Ubiquinol-cytochrome-c reductase complex cytochrome c1 subunit) (Cytochrome c-1)	325	membrane [GO:0016020]; mitochondrial inner membrane [GO:0005743]; mitochondrial respiratory chain complex III [GO:0005750]; mitochondrion [GO:0005739]; nucleus [GO:0005634]	cellular respiration [GO:0045333]; mitochondrial electron transport, ubiquinol to cytochrome c [GO:0006122]; response to glucagon [GO:0033762]	heme binding [GO:0020037]; metal ion binding [GO:0046872]; ubiquinol-cytochrome-c reductase activity [GO:0008121]	3	3	1	2.33333	4	3	2	3	0.36257	0.736357	NO
O15235	MRPS12	28S ribosomal protein S12, mitochondrial (MRP-S12) (S12mt) (MT-RPS12) (Mitochondrial small ribosomal subunit protein uS12m)	138	mitochondrial inner membrane [GO:0005743]; mitochondrial ribosome [GO:0005761]; mitochondrial small ribosomal subunit [GO:0005763]; ribosome [GO:0005840]	mitochondrial translation [GO:0032543]; translation [GO:0006412]	RNA binding [GO:0003723]; structural constituent of ribosome [GO:0003735]	2	1	1	1.33333	2	1	2	1.66667	0.321928	0.374019	NO
P01116	KRAS	GTPase KRas (EC 3.6.5.2) (K-Ras 2) (Ki-Ras) (c-K-ras) (c-Ki-ras) [Cleaved into: GTPase KRas, N-terminally processed]	189	cytoplasm [GO:0005737]; cytosol [GO:0005829]; endoplasmic reticulum membrane [GO:0005789]; extrinsic component of cytoplasmic side of plasma membrane [GO:0031234]; focal adhesion [GO:0005925]; Golgi membrane [GO:0000139]; membrane [GO:0016020]; mitochondrial outer membrane [GO:0005741]; plasma membrane [GO:0005886]	actin cytoskeleton organization [GO:0030036]; endocrine signaling [GO:0038002]; epithelial tube branching involved in lung morphogenesis [GO:0060441]; forebrain astrocyte development [GO:0021897]; glial cell proliferation [GO:0014009]; homeostasis of number of cells within a tissue [GO:0048873]; MAPK cascade [GO:0000165]; negative regulation of epithelial cell differentiation [GO:0030857]; negati…	G protein activity [GO:0003925]; GDP binding [GO:0019003]; GTP binding [GO:0005525]; GTPase activity [GO:0003924]; identical protein binding [GO:0042802]; protein serine/threonine kinase activator activity [GO:0043539]; protein-containing complex binding [GO:0044877]; protein-membrane adaptor activity [GO:0043495]	2	3	4	3	4	4	3	3.66667	0.289507	0.276877	NO
P31689	DNAJA1	DnaJ homolog subfamily A member 1 (DnaJ protein homolog 2) (HSDJ) (Heat shock 40 kDa protein 4) (Heat shock protein J2) (HSJ-2) (Human DnaJ protein 2) (hDj-2)	397	cytoplasm [GO:0005737]; cytoplasmic side of endoplasmic reticulum membrane [GO:0098554]; cytosol [GO:0005829]; extracellular exosome [GO:0070062]; membrane [GO:0016020]; microtubule cytoskeleton [GO:0015630]; mitochondrion [GO:0005739]; nucleus [GO:0005634]; perinuclear region of cytoplasm [GO:0048471]	androgen receptor signaling pathway [GO:0030521]; flagellated sperm motility [GO:0030317]; negative regulation of apoptotic process [GO:0043066]; negative regulation of establishment of protein localization to mitochondrion [GO:1903748]; negative regulation of JUN kinase activity [GO:0043508]; negative regulation of nitrosative stress-induced intrinsic apoptotic signaling pathway [GO:1905259]; ne…	ATP binding [GO:0005524]; ATPase activator activity [GO:0001671]; C3HC4-type RING finger domain binding [GO:0055131]; chaperone binding [GO:0051087]; G protein-coupled receptor binding [GO:0001664]; Hsp70 protein binding [GO:0030544]; low-density lipoprotein particle receptor binding [GO:0050750]; metal ion binding [GO:0046872]; Tat protein binding [GO:0030957]; ubiquitin protein ligase binding […	11	6	6	7.66667	12	7	9	9.33333	0.283793	0.887355	NO
P05166	PCCB	Propionyl-CoA carboxylase beta chain, mitochondrial (PCCase subunit beta) (EC 6.4.1.3) (Propanoyl-CoA:carbon dioxide ligase subunit beta)	539	catalytic complex [GO:1902494]; cytosol [GO:0005829]; mitochondrial matrix [GO:0005759]; mitochondrion [GO:0005739]	branched-chain amino acid metabolic process [GO:0009081]; fatty acid metabolic process [GO:0006631]; short-chain fatty acid catabolic process [GO:0019626]	ATP binding [GO:0005524]; propionyl-CoA carboxylase activity [GO:0004658]	30	29	30	29.6667	34	38	35	35.6667	0.265734	1.22823	NO
P12074	COX6A1	Cytochrome c oxidase subunit 6A1, mitochondrial (Cytochrome c oxidase polypeptide VIa-liver) (Cytochrome c oxidase subunit VIA-liver) (COX VIa-L)	109	mitochondrial inner membrane [GO:0005743]; mitochondrial respiratory chain complex IV [GO:0005751]; mitochondrion [GO:0005739]	cellular respiration [GO:0045333]; generation of precursor metabolites and energy [GO:0006091]; mitochondrial electron transport, cytochrome c to oxygen [GO:0006123]	enzyme regulator activity [GO:0030234]; oxidoreductase activity [GO:0016491]	2	1	2	1.66667	3	2	1	2	0.263034	0.176091	NO
Q9Y697	NFS1	Cysteine desulfurase (EC 2.8.1.7)	457	cytosol [GO:0005829]; iron-sulfur cluster assembly complex [GO:1990229]; mitochondrial iron-sulfur cluster assembly complex [GO:0099128]; mitochondrial matrix [GO:0005759]; mitochondrion [GO:0005739]; nucleoplasm [GO:0005654]; nucleus [GO:0005634]	[2Fe-2S] cluster assembly [GO:0044571]; [4Fe-4S] cluster assembly [GO:0044572]; iron incorporation into metallo-sulfur cluster [GO:0018283]; iron-sulfur cluster assembly [GO:0016226]; Mo-molybdopterin cofactor biosynthetic process [GO:0006777]; molybdopterin cofactor metabolic process [GO:0043545]	cysteine desulfurase activity [GO:0031071]; iron-sulfur cluster binding [GO:0051536]; metal ion binding [GO:0046872]; protein homodimerization activity [GO:0042803]; pyridoxal phosphate binding [GO:0030170]	1	1	3	1.66667	1	2	3	2	0.263034	0.374019	NO
Q9HAV7	GRPEL1	GrpE protein homolog 1, mitochondrial (HMGE) (Mt-GrpE#1)	217	mitochondrial matrix [GO:0005759]; mitochondrion [GO:0005739]; nucleoplasm [GO:0005654]; PAM complex, Tim23 associated import motor [GO:0001405]; TIM23 mitochondrial import inner membrane translocase complex [GO:0005744]	intracellular protein transport [GO:0006886]; protein folding [GO:0006457]; protein import into mitochondrial matrix [GO:0030150]	adenyl-nucleotide exchange factor activity [GO:0000774]; chaperone binding [GO:0051087]; identical protein binding [GO:0042802]; protein homodimerization activity [GO:0042803]; unfolded protein binding [GO:0051082]	35	30	26	30.3333	42	31	35	36	0.247093	0.846298	NO
P05165	PCCA	Propionyl-CoA carboxylase alpha chain, mitochondrial (PCCase subunit alpha) (EC 6.4.1.3) (Propanoyl-CoA:carbon dioxide ligase subunit alpha)	728	catalytic complex [GO:1902494]; cytosol [GO:0005829]; mitochondrial matrix [GO:0005759]; mitochondrion [GO:0005739]	branched-chain amino acid metabolic process [GO:0009081]; fatty acid metabolic process [GO:0006631]; short-chain fatty acid catabolic process [GO:0019626]	ATP binding [GO:0005524]; biotin binding [GO:0009374]; enzyme binding [GO:0019899]; metal ion binding [GO:0046872]; propionyl-CoA carboxylase activity [GO:0004658]	38	35	38	37	37	44	44	41.6667	0.171368	0.591916	NO
P30041	PRDX6	Peroxiredoxin-6 (EC 1.11.1.27) (1-Cys peroxiredoxin) (1-Cys PRX) (24 kDa protein) (Acidic calcium-independent phospholipase A2) (aiPLA2) (EC 3.1.1.4) (Antioxidant protein 2) (Glutathione-dependent peroxiredoxin) (Liver 2D page spot 40) (Lysophosphatidylcholine acyltransferase 5) (LPC acyltransferase 5) (LPCAT-5) (Lyso-PC acyltransferase 5) (EC 2.3.1.23) (Non-selenium glutathione peroxidase) (NSGP…	224	azurophil granule lumen [GO:0035578]; cytoplasm [GO:0005737]; cytosol [GO:0005829]; extracellular exosome [GO:0070062]; extracellular region [GO:0005576]; extracellular space [GO:0005615]; membrane [GO:0016020]; mitochondrion [GO:0005739]; nucleus [GO:0005634]; perinuclear region of cytoplasm [GO:0048471]	cell redox homeostasis [GO:0045454]; cellular oxidant detoxification [GO:0098869]; glycerophospholipid catabolic process [GO:0046475]; positive regulation of mRNA splicing, via spliceosome [GO:0048026]; response to oxidative stress [GO:0006979]	1-acylglycerophosphocholine O-acyltransferase activity [GO:0047184]; cadherin binding [GO:0045296]; calcium-independent phospholipase A2 activity [GO:0047499]; glutathione peroxidase activity [GO:0004602]; identical protein binding [GO:0042802]; peroxiredoxin activity [GO:0051920]; phospholipase A2 activity [GO:0004623]; ubiquitin protein ligase binding [GO:0031625]	4	4	0	2.66667	4	4	1	3	0.169925	0.374019	NO
Q96RQ3	MCCC1	Methylcrotonoyl-CoA carboxylase subunit alpha, mitochondrial (MCCase subunit alpha) (EC 6.4.1.4) (3-methylcrotonyl-CoA carboxylase 1) (3-methylcrotonyl-CoA carboxylase biotin-containing subunit) (3-methylcrotonyl-CoA:carbon dioxide ligase subunit alpha)	725	3-methylcrotonyl-CoA carboxylase complex, mitochondrial [GO:0002169]; cytosol [GO:0005829]; methylcrotonoyl-CoA carboxylase complex [GO:1905202]; mitochondrial matrix [GO:0005759]; mitochondrion [GO:0005739]	biotin metabolic process [GO:0006768]; branched-chain amino acid catabolic process [GO:0009083]; leucine catabolic process [GO:0006552]	ATP binding [GO:0005524]; biotin binding [GO:0009374]; biotin carboxylase activity [GO:0004075]; metal ion binding [GO:0046872]; methylcrotonoyl-CoA carboxylase activity [GO:0004485]	67	61	75	67.6667	81	68	78	75.6667	0.161213	0.88415	NO
P08238	HSP90AB1	Heat shock protein HSP 90-beta (HSP 90) (Heat shock 84 kDa) (HSP 84) (HSP84)	724	apical plasma membrane [GO:0016324]; aryl hydrocarbon receptor complex [GO:0034751]; axonal growth cone [GO:0044295]; basolateral plasma membrane [GO:0016323]; brush border membrane [GO:0031526]; cell surface [GO:0009986]; cytoplasm [GO:0005737]; cytosol [GO:0005829]; dendritic growth cone [GO:0044294]; dynein axonemal particle [GO:0120293]; extracellular exosome [GO:0070062]; extracellular regio…	axon extension [GO:0048675]; cellular response to heat [GO:0034605]; cellular response to interleukin-4 [GO:0071353]; cellular response to organic cyclic compound [GO:0071407]; central nervous system neuron axonogenesis [GO:0021955]; chaperone-mediated protein complex assembly [GO:0051131]; establishment of cell polarity [GO:0030010]; negative regulation of complement-dependent cytotoxicity [GO:1…	ATP binding [GO:0005524]; ATP hydrolysis activity [GO:0016887]; ATP-dependent protein binding [GO:0043008]; ATP-dependent protein folding chaperone [GO:0140662]; cadherin binding [GO:0045296]; CTP binding [GO:0002135]; dATP binding [GO:0032564]; disordered domain specific binding [GO:0097718]; DNA polymerase binding [GO:0070182]; double-stranded RNA binding [GO:0003725]; GTP binding [GO:0005525];…	20	25	17	20.6667	23	23	23	23	0.154328	0.374019	NO
P49411	TUFM	Elongation factor Tu, mitochondrial (EF-Tu) (P43)	455	extracellular exosome [GO:0070062]; membrane [GO:0016020]; mitochondrial nucleoid [GO:0042645]; mitochondrial outer membrane [GO:0005741]; mitochondrion [GO:0005739]; synapse [GO:0045202]	mitochondrial translational elongation [GO:0070125]; response to ethanol [GO:0045471]; translational elongation [GO:0006414]	GTP binding [GO:0005525]; GTPase activity [GO:0003924]; RNA binding [GO:0003723]; translation elongation factor activity [GO:0003746]	8	8	4	6.66667	7	11	4	7.33333	0.137504	0.197328	NO
P40939	HADHA	Trifunctional enzyme subunit alpha, mitochondrial (78 kDa gastrin-binding protein) (Monolysocardiolipin acyltransferase) (EC 2.3.1.-) (TP-alpha) [Includes: Long-chain enoyl-CoA hydratase (EC 4.2.1.17); Long chain 3-hydroxyacyl-CoA dehydrogenase (EC 1.1.1.211)]	763	mitochondrial fatty acid beta-oxidation multienzyme complex [GO:0016507]; mitochondrial inner membrane [GO:0005743]; mitochondrial nucleoid [GO:0042645]; mitochondrion [GO:0005739]	cardiolipin acyl-chain remodeling [GO:0035965]; fatty acid beta-oxidation [GO:0006635]; response to insulin [GO:0032868]; response to xenobiotic stimulus [GO:0009410]	3-hydroxyacyl-CoA dehydrogenase activity [GO:0003857]; acetyl-CoA C-acetyltransferase activity [GO:0003985]; enoyl-CoA hydratase activity [GO:0004300]; fatty-acyl-CoA binding [GO:0000062]; long-chain-3-hydroxyacyl-CoA dehydrogenase activity [GO:0016509]; long-chain-enoyl-CoA hydratase activity [GO:0016508]; NAD+ binding [GO:0070403]; protein-containing complex binding [GO:0044877]	3	1	7	3.66667	4	3	5	4	0.125531	0.0928306	NO
P35232	PHB1	Prohibitin 1	272	cell surface [GO:0009986]; cytoplasm [GO:0005737]; early endosome [GO:0005769]; extracellular exosome [GO:0070062]; membrane [GO:0016020]; mitochondrial inner membrane [GO:0005743]; mitochondrial prohibitin complex [GO:0035632]; mitochondrion [GO:0005739]; nucleoplasm [GO:0005654]; nucleus [GO:0005634]; plasma membrane [GO:0005886]	activation of phospholipase C activity [GO:0007202]; activation of protein kinase C activity [GO:1990051]; antiviral innate immune response [GO:0140374]; B cell activation [GO:0042113]; CD40 signaling pathway [GO:0023035]; cellular response to interleukin-6 [GO:0071354]; DNA biosynthetic process [GO:0071897]; histone deacetylation [GO:0016575]; mitochondrion organization [GO:0007005]; modulation …	complement component C3a binding [GO:0001850]; complement component C3b binding [GO:0001851]; enzyme binding [GO:0019899]; histone deacetylase binding [GO:0042826]; protein C-terminus binding [GO:0008022]; protein heterodimerization activity [GO:0046982]; proteinase activated receptor binding [GO:0031871]; transcription corepressor activity [GO:0003714]	11	11	11	11	15	8	13	12	0.125531	0.168536	NO
Q9HCC0	MCCC2	Methylcrotonoyl-CoA carboxylase beta chain, mitochondrial (MCCase subunit beta) (EC 6.4.1.4) (3-methylcrotonyl-CoA carboxylase 2) (3-methylcrotonyl-CoA carboxylase non-biotin-containing subunit) (3-methylcrotonyl-CoA:carbon dioxide ligase subunit beta)	563	3-methylcrotonyl-CoA carboxylase complex, mitochondrial [GO:0002169]; cytosol [GO:0005829]; methylcrotonoyl-CoA carboxylase complex [GO:1905202]; mitochondrial matrix [GO:0005759]; mitochondrion [GO:0005739]	branched-chain amino acid catabolic process [GO:0009083]; coenzyme A metabolic process [GO:0015936]; leucine catabolic process [GO:0006552]	ATP binding [GO:0005524]; methylcrotonoyl-CoA carboxylase activity [GO:0004485]	50	52	62	54.6667	55	65	57	59	0.110054	0.30731	NO
P11498	PC	Pyruvate carboxylase, mitochondrial (EC 6.4.1.1) (Pyruvic carboxylase) (PCB)	1178	cytoplasm [GO:0005737]; cytosol [GO:0005829]; mitochondrial matrix [GO:0005759]; mitochondrion [GO:0005739]	gluconeogenesis [GO:0006094]; lipid metabolic process [GO:0006629]; NADH metabolic process [GO:0006734]; NADP metabolic process [GO:0006739]; negative regulation of gene expression [GO:0010629]; positive regulation by host of viral process [GO:0044794]; pyruvate metabolic process [GO:0006090]; viral release from host cell [GO:0019076]; viral RNA genome packaging [GO:0019074]	ATP binding [GO:0005524]; biotin binding [GO:0009374]; identical protein binding [GO:0042802]; metal ion binding [GO:0046872]; pyruvate carboxylase activity [GO:0004736]	106	107	127	113.333	113	123	122	119.333	0.0744248	0.368635	NO
P14618	PKM	Pyruvate kinase PKM (EC 2.7.1.40) (Cytosolic thyroid hormone-binding protein) (CTHBP) (Opa-interacting protein 3) (OIP-3) (Pyruvate kinase 2/3) (Pyruvate kinase muscle isozyme) (Threonine-protein kinase PKM2) (EC 2.7.11.1) (Thyroid hormone-binding protein 1) (THBP1) (Tumor M2-PK) (Tyrosine-protein kinase PKM2) (EC 2.7.10.2) (p58)	531	cilium [GO:0005929]; collagen-containing extracellular matrix [GO:0062023]; cytoplasm [GO:0005737]; cytosol [GO:0005829]; extracellular exosome [GO:0070062]; extracellular region [GO:0005576]; extracellular vesicle [GO:1903561]; ficolin-1-rich granule lumen [GO:1904813]; mitochondrion [GO:0005739]; nucleus [GO:0005634]; rough endoplasmic reticulum [GO:0005791]; secretory granule lumen [GO:0034774…	canonical glycolysis [GO:0061621]; cellular response to insulin stimulus [GO:0032869]; glycolytic process [GO:0006096]; positive regulation of cytoplasmic translation [GO:2000767]; positive regulation of sprouting angiogenesis [GO:1903672]; positive regulation of transcription by RNA polymerase II [GO:0045944]; programmed cell death [GO:0012501]	ATP binding [GO:0005524]; cadherin binding [GO:0045296]; histone H3T11 kinase activity [GO:0035402]; magnesium ion binding [GO:0000287]; MHC class II protein complex binding [GO:0023026]; mRNA binding [GO:0003729]; potassium ion binding [GO:0030955]; protein homodimerization activity [GO:0042803]; protein tyrosine kinase activity [GO:0004713]; pyruvate kinase activity [GO:0004743]; RNA binding [G…	7	9	6	7.33333	10	8	5	7.66667	0.0641303	0.083061	NO
P48047	ATP5PO	ATP synthase subunit O, mitochondrial (ATP synthase peripheral stalk subunit OSCP) (Oligomycin sensitivity conferral protein) (OSCP)	213	mitochondrial inner membrane [GO:0005743]; mitochondrial proton-transporting ATP synthase complex [GO:0005753]; mitochondrial proton-transporting ATP synthase, stator stalk [GO:0000274]; mitochondrion [GO:0005739]; nucleus [GO:0005634]; plasma membrane [GO:0005886]; proton-transporting ATP synthase complex, catalytic core F(1) [GO:0045261]	ATP biosynthetic process [GO:0006754]; proton motive force-driven ATP synthesis [GO:0015986]; proton motive force-driven mitochondrial ATP synthesis [GO:0042776]; proton transmembrane transport [GO:1902600]	proton-transporting ATP synthase activity, rotational mechanism [GO:0046933]	4	3	2	3	2	4	3	3	0	N/A	NO
Q00325	SLC25A3	Phosphate carrier protein, mitochondrial (Phosphate transport protein) (PTP) (Solute carrier family 25 member 3)	362	extracellular exosome [GO:0070062]; membrane [GO:0016020]; mitochondrial inner membrane [GO:0005743]; mitochondrion [GO:0005739]; plasma membrane [GO:0005886]	mitochondrial phosphate ion transmembrane transport [GO:1990547]; phosphate ion transmembrane transport [GO:0035435]	inorganic phosphate transmembrane transporter activity [GO:0005315]; phosphate:proton symporter activity [GO:0015317]; protein-containing complex binding [GO:0044877]	4	4	1	3	3	3	3	3	0	N/A	NO
Q9BZE1	MRPL37	39S ribosomal protein L37, mitochondrial (L37mt) (MRP-L37) (39S ribosomal protein L2, mitochondrial) (L2mt) (MRP-L2) (Mitochondrial large ribosomal subunit protein mL37)	423	mitochondrial inner membrane [GO:0005743]; mitochondrial large ribosomal subunit [GO:0005762]; mitochondrial ribosome [GO:0005761]; mitochondrion [GO:0005739]	mitochondrial translation [GO:0032543]; translation [GO:0006412]	RNA binding [GO:0003723]; structural constituent of ribosome [GO:0003735]	1	2	3	2	2	2	2	2	0	N/A	NO
Q9NX20	MRPL16	39S ribosomal protein L16, mitochondrial (L16mt) (MRP-L16) (Mitochondrial large ribosomal subunit protein uL16m)	251	mitochondrial inner membrane [GO:0005743]; mitochondrial large ribosomal subunit [GO:0005762]; mitochondrion [GO:0005739]	mitochondrial translation [GO:0032543]	rRNA binding [GO:0019843]; structural constituent of ribosome [GO:0003735]	3	3	0	2	1	3	2	2	0	N/A	NO
P11233	RALA	Ras-related protein Ral-A (EC 3.6.5.2)	206	cell surface [GO:0009986]; cleavage furrow [GO:0032154]; cytoplasmic vesicle membrane [GO:0030659]; extracellular exosome [GO:0070062]; Flemming body [GO:0090543]; focal adhesion [GO:0005925]; mitochondrion [GO:0005739]; plasma membrane [GO:0005886]; Schaffer collateral - CA1 synapse [GO:0098685]; synaptic membrane [GO:0097060]	actin cytoskeleton reorganization [GO:0031532]; cell cycle [GO:0007049]; cell division [GO:0051301]; chemotaxis [GO:0006935]; establishment of protein localization to mitochondrion [GO:0072655]; exocytosis [GO:0006887]; membrane raft localization [GO:0051665]; neural tube closure [GO:0001843]; positive regulation of epidermal growth factor receptor signaling pathway [GO:0045742]; positive regulat…	ATPase binding [GO:0051117]; Edg-2 lysophosphatidic acid receptor binding [GO:0031755]; G protein activity [GO:0003925]; GDP binding [GO:0019003]; GTP binding [GO:0005525]; GTPase activity [GO:0003924]; myosin binding [GO:0017022]; ubiquitin protein ligase binding [GO:0031625]	2	2	1	1.66667	2	2	1	1.66667	0	N/A	NO
P62979	RPS27A	Ubiquitin-40S ribosomal protein S27a (Ubiquitin carboxyl extension protein 80) [Cleaved into: Ubiquitin; 40S ribosomal protein S27a (Small ribosomal subunit protein eS31)]	156	cytoplasm [GO:0005737]; cytosol [GO:0005829]; cytosolic ribosome [GO:0022626]; cytosolic small ribosomal subunit [GO:0022627]; endocytic vesicle membrane [GO:0030666]; endoplasmic reticulum membrane [GO:0005789]; endosome membrane [GO:0010008]; extracellular exosome [GO:0070062]; extracellular space [GO:0005615]; membrane [GO:0016020]; mitochondrial outer membrane [GO:0005741]; nucleolus [GO:0005…	cytoplasmic translation [GO:0002181]; modification-dependent protein catabolic process [GO:0019941]; protein ubiquitination [GO:0016567]; translation [GO:0006412]	metal ion binding [GO:0046872]; protein tag [GO:0031386]; RNA binding [GO:0003723]; structural constituent of ribosome [GO:0003735]; ubiquitin protein ligase binding [GO:0031625]	1	1	3	1.66667	2	1	2	1.66667	0	N/A	NO
Q9Y676	MRPS18B	28S ribosomal protein S18b, mitochondrial (MRP-S18-b) (Mrps18-b) (S18mt-b) (28S ribosomal protein S18-2, mitochondrial) (MRP-S18-2) (Mitochondrial small ribosomal subunit protein bS18b) (Mitochondrial small ribosomal subunit protein mS40)	258	cell junction [GO:0030054]; mitochondrial inner membrane [GO:0005743]; mitochondrial small ribosomal subunit [GO:0005763]; mitochondrion [GO:0005739]; nucleoplasm [GO:0005654]	mitochondrial translation [GO:0032543]; translation [GO:0006412]	structural constituent of ribosome [GO:0003735]	2	1	1	1.33333	2	1	1	1.33333	0	N/A	NO
O00483	NDUFA4	Cytochrome c oxidase subunit NDUFA4 (Complex I-MLRQ) (CI-MLRQ) (NADH-ubiquinone oxidoreductase MLRQ subunit)	81	mitochondrial inner membrane [GO:0005743]; mitochondrial respiratory chain complex I [GO:0005747]; mitochondrial respiratory chain complex IV [GO:0005751]; mitochondrion [GO:0005739]	cellular respiration [GO:0045333]; mitochondrial electron transport, cytochrome c to oxygen [GO:0006123]; mitochondrial electron transport, NADH to ubiquinone [GO:0006120]; positive regulation of cytochrome-c oxidase activity [GO:1904960]	NADH dehydrogenase (ubiquinone) activity [GO:0008137]; protein-containing complex binding [GO:0044877]	1	1	1	1	1	1	1	1	0	N/A	NO
P54819	AK2	Adenylate kinase 2, mitochondrial (AK 2) (EC 2.7.4.3) (ATP-AMP transphosphorylase 2) (ATP:AMP phosphotransferase) (Adenylate monophosphate kinase) [Cleaved into: Adenylate kinase 2, mitochondrial, N-terminally processed]	239	cytoplasm [GO:0005737]; extracellular exosome [GO:0070062]; mitochondrial intermembrane space [GO:0005758]; mitochondrion [GO:0005739]; sperm mitochondrial sheath [GO:0097226]	ADP biosynthetic process [GO:0006172]; AMP metabolic process [GO:0046033]; ATP metabolic process [GO:0046034]; nucleobase-containing small molecule interconversion [GO:0015949]; phosphorylation [GO:0016310]	adenylate kinase activity [GO:0004017]; ATP binding [GO:0005524]	3	0	0	1	1	1	1	1	0	N/A	NO
Q9P032	NDUFAF4	NADH dehydrogenase [ubiquinone] 1 alpha subcomplex assembly factor 4 (Hormone-regulated proliferation-associated protein of 20 kDa)	175	mitochondrial inner membrane [GO:0005743]; mitochondrial membrane [GO:0031966]; mitochondrion [GO:0005739]	defense response to virus [GO:0051607]; mitochondrial respiratory chain complex I assembly [GO:0032981]; negative regulation of apoptotic process [GO:0043066]; positive regulation of cell population proliferation [GO:0008284]	calmodulin binding [GO:0005516]	1	2	0	1	1	1	1	1	0	N/A	NO
P38646	HSPA9	Stress-70 protein, mitochondrial (75 kDa glucose-regulated protein) (GRP-75) (Heat shock 70 kDa protein 9) (Mortalin) (MOT) (Peptide-binding protein 74) (PBP74)	679	cytoplasm [GO:0005737]; extracellular exosome [GO:0070062]; focal adhesion [GO:0005925]; MIB complex [GO:0140275]; mitochondrial matrix [GO:0005759]; mitochondrial nucleoid [GO:0042645]; mitochondrion [GO:0005739]; nucleolus [GO:0005730]; SAM complex [GO:0001401]; TIM23 mitochondrial import inner membrane translocase complex [GO:0005744]	cellular response to unfolded protein [GO:0034620]; chaperone cofactor-dependent protein refolding [GO:0051085]; erythrocyte differentiation [GO:0030218]; inner mitochondrial membrane organization [GO:0007007]; intracellular protein transport [GO:0006886]; iron-sulfur cluster assembly [GO:0016226]; negative regulation of apoptotic process [GO:0043066]; negative regulation of erythrocyte different…	ATP binding [GO:0005524]; ATP hydrolysis activity [GO:0016887]; ATP-dependent protein folding chaperone [GO:0140662]; heat shock protein binding [GO:0031072]; misfolded protein binding [GO:0051787]; protein folding chaperone [GO:0044183]; RNA binding [GO:0003723]; ubiquitin protein ligase binding [GO:0031625]; unfolded protein binding [GO:0051082]	35	26	38	33	33	30	30	31	-0.0901978	0.206184	NO
P21796	VDAC1	Voltage-dependent anion-selective channel protein 1 (VDAC-1) (hVDAC1) (Outer mitochondrial membrane protein porin 1) (Plasmalemmal porin) (Porin 31HL) (Porin 31HM)	283	extracellular exosome [GO:0070062]; membrane [GO:0016020]; membrane raft [GO:0045121]; mitochondrial membrane [GO:0031966]; mitochondrial nucleoid [GO:0042645]; mitochondrial outer membrane [GO:0005741]; mitochondrial permeability transition pore complex [GO:0005757]; mitochondrion [GO:0005739]; nucleus [GO:0005634]; plasma membrane [GO:0005886]; pore complex [GO:0046930]; synapse [GO:0045202]	anion transport [GO:0006820]; apoptotic process [GO:0006915]; behavioral fear response [GO:0001662]; epithelial cell differentiation [GO:0030855]; learning [GO:0007612]; negative regulation of apoptotic process [GO:0043066]; negative regulation of calcium import into the mitochondrion [GO:0110099]; negative regulation of reactive oxygen species metabolic process [GO:2000378]; neuron-neuron synapt…	ceramide binding [GO:0097001]; cholesterol binding [GO:0015485]; identical protein binding [GO:0042802]; phosphatidylcholine binding [GO:0031210]; porin activity [GO:0015288]; protein kinase binding [GO:0019901]; transmembrane transporter binding [GO:0044325]; voltage-gated anion channel activity [GO:0008308]	3	5	13	7	4	8	7	6.33333	-0.14439	0.0810533	NO
Q8WWC4	MAIP1	m-AAA protease-interacting protein 1, mitochondrial (Matrix AAA peptidase-interacting protein 1)	291	mitochondrial inner membrane [GO:0005743]; mitochondrial matrix [GO:0005759]	calcium import into the mitochondrion [GO:0036444]; inner mitochondrial membrane organization [GO:0007007]; mitochondrial calcium ion homeostasis [GO:0051560]; protein insertion into mitochondrial inner membrane from matrix [GO:0032979]; protein insertion into mitochondrial membrane [GO:0051204]	ribosome binding [GO:0043022]	3	3	1	2.33333	2	2	2	2	-0.222392	0.176091	NO
Q9H9B4	SFXN1	Sideroflexin-1	322	mitochondrial inner membrane [GO:0005743]; mitochondrion [GO:0005739]	erythrocyte differentiation [GO:0030218]; iron ion transport [GO:0006826]; L-alanine transport [GO:0015808]; L-serine transport [GO:0015825]; mitochondrial transmembrane transport [GO:1990542]; one-carbon metabolic process [GO:0006730]; serine import into mitochondrion [GO:0140300]	L-alanine transmembrane transporter activity [GO:0015180]; L-serine transmembrane transporter activity [GO:0015194]; serine transmembrane transporter activity [GO:0022889]; transmembrane transporter activity [GO:0022857]	1	3	1	1.66667	2	1	1	1.33333	-0.321928	0.129713	NO
P23396	RPS3	40S ribosomal protein S3 (EC 4.2.99.18) (Small ribosomal subunit protein uS3)	243	cytoplasm [GO:0005737]; cytosol [GO:0005829]; cytosolic ribosome [GO:0022626]; cytosolic small ribosomal subunit [GO:0022627]; endoplasmic reticulum [GO:0005783]; extracellular exosome [GO:0070062]; focal adhesion [GO:0005925]; membrane [GO:0016020]; mitochondrial inner membrane [GO:0005743]; mitochondrial matrix [GO:0005759]; mitotic spindle [GO:0072686]; NF-kappaB complex [GO:0071159]; nucleolu…	apoptotic process [GO:0006915]; cell division [GO:0051301]; cellular response to DNA damage stimulus [GO:0006974]; cellular response to hydrogen peroxide [GO:0070301]; cellular response to reactive oxygen species [GO:0034614]; cellular response to tumor necrosis factor [GO:0071356]; chromosome segregation [GO:0007059]; cytoplasmic translation [GO:0002181]; DNA repair [GO:0006281]; negative regula…	class I DNA-(apurinic or apyrimidinic site) endonuclease activity [GO:0140078]; damaged DNA binding [GO:0003684]; DNA binding [GO:0003677]; DNA-(apurinic or apyrimidinic site) endonuclease activity [GO:0003906]; DNA-binding transcription factor binding [GO:0140297]; endodeoxyribonuclease activity [GO:0004520]; enzyme binding [GO:0019899]; Hsp70 protein binding [GO:0030544]; Hsp90 protein binding …	15	16	27	19.3333	19	14	13	15.3333	-0.334419	0.276877	NO
P05141	SLC25A5	ADP/ATP translocase 2 (ADP,ATP carrier protein 2) (ADP,ATP carrier protein, fibroblast isoform) (Adenine nucleotide translocator 2) (ANT 2) (Solute carrier family 25 member 5) [Cleaved into: ADP/ATP translocase 2, N-terminally processed]	298	membrane [GO:0016020]; mitochondrial inner membrane [GO:0005743]; mitochondrial nucleoid [GO:0042645]; mitochondrial permeability transition pore complex [GO:0005757]; mitochondrion [GO:0005739]; MMXD complex [GO:0071817]; nucleus [GO:0005634]; plasma membrane [GO:0005886]	adaptive thermogenesis [GO:1990845]; adenine nucleotide transport [GO:0051503]; B cell differentiation [GO:0030183]; cellular response to leukemia inhibitory factor [GO:1990830]; chromosome segregation [GO:0007059]; erythrocyte differentiation [GO:0030218]; mitochondrial ADP transmembrane transport [GO:0140021]; mitochondrial ATP transmembrane transport [GO:1990544]; negative regulation of mitoch…	adenine nucleotide transmembrane transporter activity [GO:0000295]; adenine transmembrane transporter activity [GO:0015207]; ATP:ADP antiporter activity [GO:0005471]; oxidative phosphorylation uncoupler activity [GO:0017077]; proton transmembrane transporter activity [GO:0015078]; RNA binding [GO:0003723]; ubiquitin protein ligase binding [GO:0031625]	24	34	38	32	24	22	27	24.3333	-0.395138	0.734536	NO
P45880	VDAC2	Voltage-dependent anion-selective channel protein 2 (VDAC-2) (hVDAC2) (Outer mitochondrial membrane protein porin 2)	294	acrosomal vesicle [GO:0001669]; membrane [GO:0016020]; membrane raft [GO:0045121]; mitochondrial membrane [GO:0031966]; mitochondrial nucleoid [GO:0042645]; mitochondrial outer membrane [GO:0005741]; mitochondrion [GO:0005739]; nucleus [GO:0005634]; pore complex [GO:0046930]; sperm midpiece [GO:0097225]	anion transport [GO:0006820]; binding of sperm to zona pellucida [GO:0007339]; mitochondrial outer membrane permeabilization [GO:0097345]; negative regulation of intrinsic apoptotic signaling pathway [GO:2001243]; negative regulation of protein polymerization [GO:0032272]	ceramide binding [GO:0097001]; cholesterol binding [GO:0015485]; nucleotide binding [GO:0000166]; phosphatidylcholine binding [GO:0031210]; porin activity [GO:0015288]; voltage-gated anion channel activity [GO:0008308]	5	2	13	6.66667	4	7	4	5	-0.415037	0.142109	NO
Q9NS69	TOMM22	Mitochondrial import receptor subunit TOM22 homolog (hTom22) (1C9-2) (Translocase of outer membrane 22 kDa subunit homolog)	142	membrane [GO:0016020]; mitochondrial outer membrane [GO:0005741]; mitochondrial outer membrane translocase complex [GO:0005742]; mitochondrion [GO:0005739]	positive regulation of apoptotic process [GO:0043065]; protein insertion into mitochondrial outer membrane [GO:0045040]; protein targeting to mitochondrion [GO:0006626]	protein transmembrane transporter activity [GO:0008320]	1	1	2	1.33333	1	1	1	1	-0.415037	0.374019	NO
P07919	UQCRH	Cytochrome b-c1 complex subunit 6, mitochondrial (Complex III subunit 6) (Complex III subunit VIII) (Cytochrome c1 non-heme 11 kDa protein) (Mitochondrial hinge protein) (Ubiquinol-cytochrome c reductase complex 11 kDa protein)	91	mitochondrial inner membrane [GO:0005743]; mitochondrial respirasome [GO:0005746]; mitochondrial respiratory chain complex III [GO:0005750]; mitochondrion [GO:0005739]	aerobic respiration [GO:0009060]; cellular respiration [GO:0045333]; mitochondrial electron transport, ubiquinol to cytochrome c [GO:0006122]; oxidative phosphorylation [GO:0006119]	ubiquinol-cytochrome-c reductase activity [GO:0008121]	3	3	1	2.33333	2	2	1	1.66667	-0.485427	0.736357	NO
O75964	ATP5MG	ATP synthase subunit g, mitochondrial (ATPase subunit g) (ATP synthase membrane subunit g)	103	mitochondrial inner membrane [GO:0005743]; mitochondrial proton-transporting ATP synthase complex [GO:0005753]; mitochondrial proton-transporting ATP synthase complex, coupling factor F(o) [GO:0000276]; mitochondrion [GO:0005739]	proton motive force-driven ATP synthesis [GO:0015986]; proton motive force-driven mitochondrial ATP synthesis [GO:0042776]	proton transmembrane transporter activity [GO:0015078]	4	2	0	2	1	1	2	1.33333	-0.584963	0.160275	NO
P12235	SLC25A4	ADP/ATP translocase 1 (ADP,ATP carrier protein 1) (ADP,ATP carrier protein, heart/skeletal muscle isoform T1) (Adenine nucleotide translocator 1) (ANT 1) (Solute carrier family 25 member 4)	298	membrane [GO:0016020]; mitochondrial inner membrane [GO:0005743]; mitochondrial membrane [GO:0031966]; mitochondrial permeability transition pore complex [GO:0005757]; mitochondrion [GO:0005739]; plasma membrane [GO:0005886]	adaptive thermogenesis [GO:1990845]; ADP transport [GO:0015866]; apoptotic mitochondrial changes [GO:0008637]; generation of precursor metabolites and energy [GO:0006091]; mitochondrial ADP transmembrane transport [GO:0140021]; mitochondrial ATP transmembrane transport [GO:1990544]; mitochondrial genome maintenance [GO:0000002]; negative regulation of mitochondrial outer membrane permeabilization…	adenine transmembrane transporter activity [GO:0015207]; ATP:ADP antiporter activity [GO:0005471]; oxidative phosphorylation uncoupler activity [GO:0017077]; proton transmembrane transporter activity [GO:0015078]	3	1	1	1.66667	1	1	1	1	-0.736966	0.374019	NO
Q9UBX3	SLC25A10	Mitochondrial dicarboxylate carrier (DIC) (Solute carrier family 25 member 10)	287	mitochondrial inner membrane [GO:0005743]; mitochondrion [GO:0005739]; nucleoplasm [GO:0005654]; nucleus [GO:0005634]	dicarboxylic acid transport [GO:0006835]; gluconeogenesis [GO:0006094]; ion transport [GO:0006811]; lipid transport [GO:0006869]; malate transmembrane transport [GO:0071423]; mitochondrial transport [GO:0006839]; oxaloacetate transport [GO:0015729]; phosphate ion transmembrane transport [GO:0035435]; succinate transmembrane transport [GO:0071422]; sulfate transport [GO:0008272]; sulfide oxidation…	antiporter activity [GO:0015297]; dicarboxylic acid transmembrane transporter activity [GO:0005310]; malate transmembrane transporter activity [GO:0015140]; oxaloacetate transmembrane transporter activity [GO:0015131]; phosphate ion transmembrane transporter activity [GO:0015114]; succinate transmembrane transporter activity [GO:0015141]; sulfate transmembrane transporter activity [GO:0015116]; t…	2	2	1	1.66667	1	1	1	1	-0.736966	0.736357	NO
