# Supplementary material for: Small mitochondrial protein NERCLIN regulates cardiolipin homeostasis and mitochondrial ultrastructure
Source: Proc Natl Acad Sci U S A. 2023 Jul 18;120(30):e2210599120. doi: 10.1073/pnas.2210599120 (PMC10372682; doi:10.1073/pnas.2210599120)
Supplement: Supplementary file 4 — Dataset S03 (XLSX) [file pnas.2210599120.sd03.xlsx]

## Sheet: Dataset S3
							INSTRUCTIONS
							The raw values obtained by mass spectrometry were normalized with the voom-function.
							Significantly different lipid species (pBabe vs NERCLIN overexpression) are in red
Lipid Name	Lipid Class	CTRL Sample 1	CTRL Sample 2	CTRL Sample 3	CTRL Sample 4	CTRL Average	Full-KO Sample 1	Full-KO Sample 2	Full-KO Sample 3	Full-KO Sample 4	Full-KO Average	pBabe Sample 1	pBabe Sample 2	pBabe Sample 3	pBabe Sample 4	pBabe Average	NERCLIN OE Sample_1	NERCLIN OE Sample_2	NERCLIN OE Sample_3	NERCLIN OE Sample_4	NERCLIN OE Average	NERCLIN OE vs pBabe
																						logFC	t	P.Value	adj.P.Val	B	Significance (-log10 p value)
CL 70:4	Cardiolipins CL	10.5343	10.2724	9.84702	9.66232	10.079	9.77525	9.92913	9.51868	9.88916	9.77806	10.7412	10.5501	10.3209	10.2956	10.477	9.36141	9.64515	9.47721	9.40332	9.47177	-1.01402	-7.02932	1.83383e-06	0.000346593	5.27039	5.73664
CL 72:6	Cardiolipins CL	9.16728	9.08974	8.83278	8.59925	8.92226	8.65574	8.74559	8.54102	8.86879	8.70278	9.46773	8.86276	8.91938	8.83164	9.02038	8.19908	8.12484	8.16703	8.07369	8.14116	-0.877804	-5.88005	1.69162e-05	0.000960053	3.11445	4.7717
CL 72:5	Cardiolipins CL	9.16803	9.18087	8.85965	8.68502	8.97339	8.85933	8.82243	8.59182	8.8183	8.77297	9.31683	8.94312	8.84126	8.71297	8.95354	8.14016	8.28883	7.99791	8.09369	8.13015	-0.824547	-5.78915	2.03186e-05	0.000960053	2.94749	4.69211
CL 68:4	Cardiolipins CL	11.2623	10.9755	10.5511	10.1915	10.7451	10.4368	10.5806	10.1201	10.465	10.4006	11.5764	11.4863	10.9712	11.3086	11.3356	10.6217	10.5405	10.3562	10.3628	10.4703	-0.873361	-5.80983	1.94868e-05	0.000960053	2.94318	4.71026
CL 70:3	Cardiolipins CL	8.98889	8.9643	8.73712	8.64423	8.83364	8.81882	8.84044	8.5418	8.88727	8.77208	8.85159	8.58801	8.64707	8.30503	8.59793	7.8584	7.97515	7.94297	7.96086	7.93435	-0.664643	-5.57606	3.13507e-05	0.00118505	2.55666	4.50375
CL 72:4	Cardiolipins CL	9.22973	9.0379	8.80925	8.57105	8.91198	8.54518	8.70639	8.44432	8.81703	8.62823	9.32861	8.99704	9.05519	8.82597	9.0517	8.15383	8.30205	8.30457	8.32706	8.27188	-0.780184	-5.21578	6.6098e-05	0.00208209	1.87299	4.17981
CL 66:4	Cardiolipins CL	10.5673	10.3706	10.0436	9.18805	10.0424	9.57689	9.8484	9.53346	9.9049	9.71591	10.3895	10.3254	10.1806	10.2777	10.2933	9.44286	9.77597	9.6018	9.53149	9.58803	-0.710248	-4.42128	0.000359332	0.00970196	0.240496	3.4445
CL 66:3	Cardiolipins CL	9.22665	9.25956	8.92353	8.71632	9.03151	9.16224	9.25051	8.71878	9.27255	9.10102	9.06882	8.66853	8.68904	8.55401	8.7451	7.91046	8.14932	8.02659	8.18961	8.06899	-0.67623	-4.26664	0.000502596	0.0118738	0.0109732	3.29878
PS 35:2	Phosphatidylserine PS	8.8335	8.87201	8.89035	8.87742	8.86832	8.82104	9.2364	8.32481	9.0267	8.85224	8.21951	8.92136	8.51537	8.55259	8.55221	7.66693	7.39592	7.39764	7.92392	7.5961	-0.957131	-4.14575	0.000653938	0.0137327	-0.242725	3.18446
TAG 52:6	Triacylglycerols TAG	9.05354	8.91553	8.77233	8.71322	8.86366	8.53551	8.5173	8.50599	8.9542	8.62825	8.29429	8.07544	8.31372	8.18093	8.21609	7.80002	7.6328	7.6817	7.77953	7.72351	-0.496882	-4.07686	0.000759997	0.0143639	-0.38443	3.11919
TAG 52:0	Triacylglycerols TAG	9.00431	9.19213	8.91355	9.04568	9.03892	8.58693	8.90196	8.61387	8.91266	8.75386	8.8192	8.71073	8.91829	8.86688	8.82877	8.36495	8.25555	8.40901	8.57874	8.40206	-0.424541	-3.97293	0.000953717	0.0163866	-0.57493	3.02058
HexCer 24:0	Hexocylceramides HexCer	9.39737	9.20811	9.25893	9.5048	9.3423	10.4935	10.765	10.4097	9.6578	10.3315	10.0948	8.60812	9.12522	9.99107	9.4548	10.4494	11.4235	10.6031	10.2074	10.6709	1.23888	3.81679	0.00134208	0.0211377	-1.01881	2.87222
PE 42:5	Phosphatidylethanolamine PE	10.1847	10.4507	10.5868	9.97537	10.2994	9.22433	10.2823	10.1211	10.5493	10.0443	9.72702	9.8533	9.59356	9.76702	9.73522	8.67492	9.53873	8.50881	8.63636	8.8397	-0.906258	-3.71911	0.001662	0.024163	-1.12433	2.77937
PE 42:7	Phosphatidylethanolamine PE	9.71934	9.41933	9.33748	8.98853	9.36617	9.24031	9.22851	9.24198	9.16351	9.21858	9.51408	9.12143	9.60443	9.15112	9.34777	8.53112	8.7781	8.80517	8.74878	8.71579	-0.622008	-3.56304	0.00233848	0.0315695	-1.41688	2.63107
CL 70:5	Cardiolipins CL	9.72463	9.67973	9.32354	8.82258	9.38762	9.21964	9.29607	8.8798	9.28155	9.16927	9.98911	9.65365	9.55397	9.41073	9.65186	9.27097	8.96551	8.76585	9.2261	9.05711	-0.600905	-3.49135	0.00273506	0.0344617	-1.59154	2.56303
CL 68:3	Cardiolipins CL	9.40757	9.38009	9.07009	8.76667	9.1561	9.25685	9.42332	8.98355	9.42117	9.27122	8.96831	8.56693	8.92828	8.452	8.72888	8.09016	8.32549	8.16659	8.08001	8.16556	-0.560952	-3.45912	0.00293448	0.0346635	-1.60835	2.53247
Cer 22:0	Ceramides Cer	8.27446	8.57651	8.7663	8.54256	8.53996	8.29182	8.42672	8.69991	8.55374	8.49305	8.94853	8.56121	8.57071	8.94616	8.75665	7.57046	7.64635	8.46271	8.30562	7.99629	-0.763492	-3.32178	0.00395836	0.0439568	-1.8904	2.40248
PE 42:9	Phosphatidylethanolamine PE	10.3855	10.6204	10.3682	9.53204	10.2265	10.4126	11.0924	10.4233	11.1799	10.777	10.7198	10.8428	10.4516	10.4552	10.6173	9.21736	10.0223	10.1314	10.3203	9.92285	-0.702118	-3.29603	0.00418636	0.0439568	-2.18895	2.37816
PI 37:3	Phosphatidylinositol PI	9.434	9.0398	9.64711	8.67541	9.19908	9.08051	9.11676	8.86895	9.28682	9.08826	9.27545	9.73024	9.73436	9.33416	9.51855	10.1864	9.73214	10.0585	10.0738	10.0127	0.48988	2.98448	0.00820531	0.0816212	-2.68971	2.08591
CL 64:3	Cardiolipins CL	8.91529	9.09999	8.91167	8.47706	8.851	8.81825	8.6521	8.61216	9.01938	8.77547	9.08455	8.3345	8.3917	8.30738	8.52953	8.00875	8.14391	8.14795	7.99554	8.07404	-0.452697	-2.66239	0.0162391	0.135545	-3.16323	1.78944
TAG 52:4	Triacylglycerols TAG	8.70584	8.81583	8.73749	8.60818	8.71683	8.62609	8.43481	8.4733	8.83997	8.59354	8.02484	7.9351	8.41809	8.06	8.10951	7.69373	7.585	7.77127	8.00779	7.76445	-0.357349	-2.63453	0.0172121	0.135545	-3.25974	1.76417
TAG 50:1	Triacylglycerols TAG	9.8518	9.9174	9.73129	9.60956	9.77751	9.3232	9.35639	9.37806	9.57165	9.40733	10.4157	9.89315	10.2111	10.173	10.1732	9.91516	9.76432	9.81655	10.1019	9.89949	-0.261794	-2.64163	0.016959	0.135545	-3.44668	1.7706
PC 34:3	Phosphatidylcholine PC	12.1105	12.0999	12.1124	12.0647	12.0969	12.2426	12.2114	12.2453	12.1959	12.2238	11.6168	11.6549	11.558	11.6049	11.6086	11.7189	11.7698	11.742	11.638	11.7172	0.107463	2.74738	0.013585	0.122265	-3.54122	1.86694
PC 30:1alkyl	Phosphatidylcholine alkyls PCalkyl	10.4582	10.4977	10.3769	10.3549	10.4219	10.422	10.4218	10.4311	10.458	10.4332	10.1895	10.2435	10.2445	10.2861	10.2409	10.2424	10.399	10.4276	10.3998	10.3672	0.127782	2.40729	0.0274938	0.193065	-3.97044	1.56077
TAG 52:1	Triacylglycerols TAG	8.90596	9.15207	8.91601	8.97788	8.98798	8.83915	8.70924	8.8413	8.94804	8.83443	9.46231	9.23097	9.68854	9.56112	9.48574	9.40547	9.05872	9.03407	9.40732	9.2264	-0.247499	-2.20566	0.0412026	0.251203	-4.0551	1.38507
PE 36:4	Phosphatidylethanolamine PE	12.2223	12.0245	12.2089	11.84	12.0739	11.8767	12.4567	12.5298	12.6324	12.3739	11.9394	12.2375	12.169	11.9215	12.0669	11.9931	11.2018	11.6819	11.8328	11.6774	-0.389688	-2.37913	0.0291116	0.196503	-4.2631	1.53593
TAG 54:1	Triacylglycerols TAG	8.87512	8.80534	8.61161	8.46347	8.68889	8.36426	8.27867	8.2181	8.57626	8.35932	8.79905	8.27465	8.47622	8.54903	8.52474	8.21075	7.88757	8.37955	8.38572	8.2159	-0.306487	-2.02947	0.0580786	0.322848	-4.27025	1.23598
TAG 54:2	Triacylglycerols TAG	9.18703	9.1796	8.99204	8.9328	9.07287	8.4711	8.4123	8.58865	8.87578	8.58696	9.2745	8.99271	9.40817	9.23246	9.22696	9.14517	8.87564	8.85107	9.01389	8.97144	-0.247818	-2.0483	0.0560146	0.320811	-4.28265	1.2517
PE 34:3	Phosphatidylethanolamine PE	9.13927	9.6153	8.88514	9.02686	9.16664	9.02418	9.17726	9.1241	9.25085	9.1441	9.06486	8.34016	8.92608	8.87812	8.80231	8.16146	8.39666	8.4826	8.29893	8.33491	-0.461792	-1.99793	0.0616905	0.328184	-4.32035	1.20978
PC 34:1	Phosphatidylcholine PC	16.9626	16.9785	16.9987	16.9899	16.9824	17.024	16.9637	17.0748	17.0222	17.0212	17.0125	17.0685	17.0869	17.1063	17.0686	17.1329	17.105	17.2109	17.1075	17.1391	0.0705191	2.7623	0.0131643	0.122265	-4.4444	1.8806
PS 38:1	Phosphatidylserine PS	9.92594	8.80939	9.27657	9.82695	9.45971	10.093	9.99698	9.66173	10.2468	9.99961	10.1228	9.58333	10.557	10.6939	10.2393	10.2095	9.06547	9.92005	8.29643	9.37287	-0.822256	-1.991	0.0625112	0.328184	-4.53131	1.20404
PC 36:6	Phosphatidylcholine PC	8.37682	8.98905	8.68251	8.59666	8.66126	9.14562	9.12439	9.06454	9.14676	9.12033	8.72448	8.82581	9.00987	9.173	8.93329	8.45189	8.84315	8.65979	8.74435	8.67479	-0.255072	-1.86786	0.0788124	0.395259	-4.54004	1.10341
PC 36:2	Phosphatidylcholine PC	16.1196	16.1653	16.1254	16.0881	16.1246	16.1589	16.178	16.2509	16.1474	16.1838	15.7447	15.9072	15.9437	15.9146	15.8775	16.0056	15.9044	16.0796	15.9279	15.9794	0.103948	2.54337	0.0207988	0.157239	-4.70017	1.68196
PS 36:1	Phosphatidylserine PS	13.8007	13.5096	13.3893	13.322	13.5054	14.4178	14.3273	14.3475	14.468	14.3902	14.811	14.6621	14.869	14.8554	14.7994	14.5037	14.6177	14.4488	14.7735	14.5859	-0.207947	-2.35654	0.0304729	0.198599	-4.71025	1.51609
TAG 52:5	Triacylglycerols TAG	8.30612	8.78514	8.70047	8.22569	8.50436	8.60856	8.42976	8.58433	8.65865	8.57033	7.7207	7.51188	8.09121	7.77737	7.77529	7.55087	7.1688	7.34505	7.85755	7.48057	-0.309831	-1.80637	0.0882837	0.400066	-4.75372	1.05412
PC 34:2	Phosphatidylcholine PC	15.5559	15.5598	15.5536	15.5877	15.5642	15.5969	15.5596	15.6615	15.5725	15.5976	15.2316	15.2626	15.2845	15.258	15.2592	15.3242	15.3558	15.3916	15.2428	15.3286	0.0706113	2.40574	0.0275807	0.193065	-4.77156	1.55939
PC 32:2	Phosphatidylcholine PC	13.4957	13.5654	13.5438	13.4798	13.5212	13.6502	13.5142	13.668	13.6086	13.6103	13.04	13.1294	13.1311	13.0365	13.0843	13.1147	13.2249	13.1898	13.1564	13.1715	0.0871532	2.13592	0.0472574	0.279114	-4.78389	1.32553
PC 34:1alkyl	Phosphatidylcholine alkyls PCalkyl	15.2788	15.2791	15.3228	15.3151	15.299	14.9494	14.9104	14.9789	14.8734	14.928	14.6701	14.871	14.7954	14.8394	14.794	14.9244	14.9231	14.9173	14.7919	14.8892	0.0934984	2.33358	0.0319176	0.201081	-4.78894	1.49597
PC 40:3alkyl	Phosphatidylcholine alkyls PCalkyl	10.4849	10.6069	10.5349	10.7911	10.6045	10.3407	10.2341	10.3526	10.3468	10.3186	10.2028	10.029	10.0997	10.3142	10.1614	10.3349	10.2692	10.2413	10.2682	10.2784	0.121077	1.86338	0.0794701	0.395259	-4.88933	1.0998
CE 20:3	Cholesterol esters CE	8.18812	8.44407	8.32844	8.26429	8.30623	8.05435	8.13701	8.02488	8.18131	8.09939	7.30252	6.86649	7.42809	7.14123	7.18458	7.03104	6.96969	6.92227	7.09487	7.00447	-0.191635	-1.76452	0.0952871	0.400066	-4.94788	1.02097
PS 34:2	Phosphatidylserine PS	9.50379	10.1403	9.40628	9.69445	9.68621	10.1488	10.2245	9.48786	10.6907	10.138	9.98906	8.69899	9.47808	9.53478	9.42523	9.89232	7.86336	8.42256	8.94073	8.77974	-0.626355	-1.61155	0.125148	0.456344	-4.95717	0.902575
TAG 48:0	Triacylglycerols TAG	10.1344	10.1758	10.0253	9.97023	10.0764	9.8102	9.78116	9.82424	9.88289	9.82463	9.87646	9.82457	10.0194	9.90936	9.90745	9.80881	9.73931	9.52756	9.96787	9.76089	-0.140658	-1.73223	0.101018	0.406222	-4.95961	0.995601
PS 40:3	Phosphatidylserine PS	9.59873	8.55887	9.5585	9.40272	9.27971	8.9247	7.93955	8.95075	9.01155	8.70664	9.86069	9.90485	9.84663	10.6212	10.0583	9.60251	9.54896	9.54793	9.85646	9.63896	-0.416227	-1.70613	0.105865	0.416844	-5.00077	0.975247
PE 42:10	Phosphatidylethanolamine PE	10.0531	9.63419	9.54905	9.54233	9.69467	8.84953	9.42771	9.2755	10.3188	9.46789	9.91631	10.1135	9.30602	10.1351	9.86773	9.55942	9.03569	9.64961	9.66701	9.47793	-0.4214	-1.65523	0.115899	0.438098	-5.01559	0.93592
PE 42:6	Phosphatidylethanolamine PE	9.78266	9.18147	9.05553	9.25896	9.31965	9.68712	8.88921	9.28765	9.44207	9.32651	8.35767	8.40694	8.70597	8.77717	8.56194	8.18927	8.50574	8.3513	7.92979	8.24402	-0.318158	-1.46661	0.160421	0.505325	-5.10129	0.79474
PI 40:3	Phosphatidylinositol PI	8.43987	8.61432	8.42189	8.43153	8.4769	8.08271	8.60869	8.67208	9.01379	8.59432	9.1128	9.09569	9.39758	8.35038	8.98911	9.31751	9.29989	9.50522	9.16298	9.3214	0.333534	1.4985	0.152025	0.503521	-5.12112	0.818085
PE 36:5	Phosphatidylethanolamine PE	11.0567	10.8273	11.3176	10.5601	10.9404	10.4669	10.9171	10.6779	11.267	10.8322	11.0534	10.6893	11.107	10.8249	10.9186	10.808	10.6052	10.3971	10.7318	10.6355	-0.276213	-1.79754	0.0897226	0.400066	-5.14749	1.0471
PC 30:0alkyl	Phosphatidylcholine alkyls PCalkyl	11.5296	11.4885	11.44	11.4273	11.4714	11.2317	11.2041	11.2708	11.2022	11.2272	11.0346	11.0341	11.0212	11.0471	11.0342	11.2018	11.1869	11.0596	11.0104	11.1147	0.0799427	1.81437	0.0869965	0.400066	-5.17034	1.0605
PE 38:6	Phosphatidylethanolamine PE	11.0163	11.27	11.5042	10.7631	11.1384	11.4385	11.5774	11.747	11.584	11.5867	11.3989	11.5071	11.52	11.0837	11.3774	11.1332	10.9218	11.2295	11.3642	11.1622	-0.215927	-1.818	0.0864188	0.400066	-5.19137	1.06339
TAG 52:3	Triacylglycerols TAG	9.46707	9.44599	9.37231	9.34232	9.40692	8.50021	8.53998	8.73237	8.7225	8.62377	9.07562	8.92542	9.23821	9.23144	9.11767	8.92084	8.82866	8.91704	9.20266	8.9673	-0.144458	-1.38526	0.183572	0.550304	-5.24826	0.736193
CE 20:4	Cholesterol esters CE	8.2566	8.42007	8.42314	8.31083	8.35266	8.20253	8.31568	8.23041	8.20649	8.23878	7.23775	6.84821	7.66697	7.41393	7.29171	7.20159	7.0026	7.17913	7.1271	7.1276	-0.189205	-1.5037	0.15069	0.503521	-5.29809	0.821915
PI 40:5	Phosphatidylinositol PI	8.57691	8.48799	8.32428	8.56532	8.48862	8.68455	9.14944	8.8375	8.54555	8.80426	8.86636	9.47098	9.7471	8.97708	9.26538	8.97392	8.6708	9.13099	9.18157	8.98932	-0.273005	-1.33869	0.197993	0.550304	-5.31874	0.703351
TAG 54:3	Triacylglycerols TAG	9.79543	9.84813	9.76578	9.66158	9.76773	8.86022	8.90382	8.88782	8.90587	8.88943	9.6101	9.56722	9.82365	9.74364	9.68615	9.7537	9.69949	9.81872	9.82211	9.77351	0.097916	1.4039	0.178039	0.550304	-5.38262	0.749484
PC 36:3	Phosphatidylcholine PC	13.524	13.579	13.5339	13.5047	13.5354	13.6021	13.6081	13.6369	13.5804	13.6069	13.0727	13.2336	13.2378	13.2888	13.2083	13.2547	13.2488	13.3901	13.2609	13.2886	0.0813135	1.78711	0.091449	0.400066	-5.38895	1.03882
PI 35:2	Phosphatidylinositol PI	8.33653	8.53133	8.6387	8.20566	8.42806	8.09946	8.63117	8.21317	8.13316	8.26924	8.10153	7.85212	8.30728	8.01225	8.06829	8.4034	7.46211	7.50811	7.8272	7.8002	-0.275698	-1.26227	0.2236	0.57891	-5.42755	0.650528
SM 16:1	Sphingomyelins SM	10.992	11.1991	10.9797	11.1284	11.0748	11.0439	10.7149	11.5055	10.9293	11.0484	10.5138	10.73	10.6123	10.547	10.6008	10.6565	10.8961	11.0343	10.5684	10.7888	0.18599	1.58745	0.130513	0.456795	-5.44171	0.884347
PC 40:3	Phosphatidylcholine PC	10.0314	10.2385	9.93425	9.95832	10.0406	9.93319	9.78326	9.92253	10.0201	9.91478	9.61606	9.64379	9.70197	9.8787	9.71013	9.87397	9.79977	10.0591	9.60298	9.83396	0.130635	1.35507	0.192823	0.550304	-5.4595	0.714842
PC 32:0	Phosphatidylcholine PC	12.9135	12.9255	12.9144	12.9957	12.9373	12.5148	12.5495	12.5548	12.5768	12.549	13.1196	13.3589	13.3324	13.4705	13.3203	13.5469	13.3495	13.4922	13.3522	13.4352	0.114973	1.75259	0.0973705	0.400066	-5.46691	1.01157
PC 36:2alkyl	Phosphatidylcholine alkyls PCalkyl	14.0104	14.0167	14.0258	13.9826	14.0089	13.6662	13.6867	13.7597	13.6644	13.6943	13.4466	13.5172	13.4468	13.5207	13.4828	13.6102	13.619	13.5798	13.4177	13.5567	0.0725349	1.76019	0.0960387	0.400066	-5.48285	1.01755
Cer 18:0	Ceramides Cer	8.92626	8.55979	9.10116	8.61405	8.80032	9.13751	9.5865	8.03386	8.63958	8.84936	9.70873	8.53958	8.65733	8.28692	8.79814	8.74382	9.16904	8.31684	6.84472	8.26861	-0.528363	-1.11725	0.279158	0.626109	-5.51673	0.55415
CE 16:0	Cholesterol esters CE	8.84716	9.19808	8.96056	8.46187	8.86692	8.85072	8.61985	8.67525	8.63491	8.69518	8.17325	8.24828	8.85329	8.3111	8.39648	8.0542	8.23833	8.02804	8.4456	8.19154	-0.21428	-1.11144	0.281583	0.626109	-5.5282	0.550393
PC 32:0alkyl	Phosphatidylcholine alkyls PCalkyl	13.4825	13.4436	13.5248	13.4426	13.4734	12.8425	12.8446	12.9769	12.8402	12.876	12.8362	12.9217	12.8511	12.8853	12.8736	12.9599	12.9555	12.9555	12.8936	12.9411	0.0666066	1.66078	0.114767	0.438098	-5.53018	0.940182
PC 34:0alkyl	Phosphatidylcholine alkyls PCalkyl	12.0597	11.9278	12.0165	11.9914	11.9988	11.5755	11.706	11.6597	11.6048	11.6365	11.5483	11.5904	11.7066	11.7597	11.6512	11.742	11.6765	11.7843	11.7179	11.7302	0.0803997	1.60969	0.125555	0.456344	-5.54799	0.901166
PE 32:1	Phosphatidylethanolamine PE	12.0474	12.0694	11.6216	11.9352	11.9184	12.1927	12.1226	12.5095	12.3477	12.2931	11.5417	11.2569	11.9376	11.2216	11.4894	11.7955	11.6318	11.6441	11.702	11.6933	0.211147	1.58757	0.130487	0.456795	-5.5713	0.884434
CE 22:6	Cholesterol esters CE	8.21351	8.52614	8.36572	8.26799	8.34334	8.08582	8.02185	8.12257	8.23539	8.11641	7.1417	6.92462	7.67875	7.36659	7.27792	7.46304	6.91297	7.09115	6.98073	7.11197	-0.186567	-1.28984	0.214079	0.575767	-5.57675	0.669425
PC 36:0alkyl	Phosphatidylcholine alkyls PCalkyl	10.1376	10.2734	10.0848	10.2042	10.175	10.4503	10.1507	10.3928	10.348	10.3354	10.0142	10.0966	10.0708	10.1117	10.0733	10.227	10.196	10.2128	10.0214	10.1643	0.0904888	1.34917	0.194671	0.550304	-5.59522	0.710699
HexCer 24:1	Hexocylceramides HexCer	9.79702	9.43499	9.90531	8.80309	9.4851	8.59271	9.23706	9.26366	9.90242	9.24896	9.81413	10.0299	10.276	10.2027	10.0807	10.5933	10.1422	10.3467	10.174	10.314	0.244795	1.34019	0.197516	0.550304	-5.62791	0.704398
HexCer 22:0	Hexocylceramides HexCer	8.66692	9.01474	8.29592	8.67128	8.66221	8.43195	8.55358	8.54533	8.56388	8.52368	8.44427	8.24077	9.2576	9.08165	8.75608	7.75593	9.13379	8.83113	8.13019	8.46276	-0.281689	-0.99732	0.332352	0.647557	-5.63564	0.478402
PC 40:6alkyl	Phosphatidylcholine alkyls PCalkyl	10.8496	10.7953	10.9117	11.0074	10.891	10.8772	10.8519	10.9021	10.8787	10.8775	10.9877	11.0242	11.035	11.1247	11.0429	11.0512	11.0847	11.2656	11.0666	11.117	0.0752414	1.47873	0.157184	0.503521	-5.66809	0.803592
PI 40:4	Phosphatidylinositol PI	8.8165	8.50081	8.29592	8.77577	8.59725	8.37049	8.79911	8.23503	8.70625	8.52772	8.98045	8.70256	8.4251	9.76819	8.96907	9.33503	8.96378	9.07496	9.4232	9.19924	0.231827	1.01357	0.324751	0.639353	-5.67085	0.48845
PI 39:3	Phosphatidylinositol PI	8.75882	9.30616	8.81457	8.68249	8.89051	8.97525	8.49382	8.75373	8.72563	8.73711	8.87371	9.00016	9.57448	9.83907	9.32186	9.8286	9.7896	9.48043	9.22802	9.58166	0.273463	1.07282	0.298087	0.632714	-5.68444	0.525657
CE 22:1	Cholesterol esters CE	8.20245	8.44163	8.36134	8.20575	8.30279	8.03653	8.01262	8.03116	8.18274	8.06576	7.09526	6.96141	7.51751	7.13313	7.17683	7.17571	6.95994	7.06761	7.04004	7.06083	-0.125541	-1.21324	0.24134	0.602822	-5.68493	0.617372
PEp 40:5	Phosphatidylethanolamine plasmalogens PEp	12.1061	12.7057	12.8465	12.2608	12.4798	12.7041	12.6443	12.6399	12.887	12.7188	13.2335	12.9203	12.196	12.5556	12.7264	12.5467	12.2907	12.3444	12.5709	12.4382	-0.294399	-1.51333	0.148246	0.503521	-5.70972	0.829018
PC 38:0alkyl	Phosphatidylcholine alkyls PCalkyl	10.1507	9.84098	9.8688	10.1733	10.0084	10.4767	10.3556	10.4885	10.3224	10.4108	9.96913	9.88831	10.0245	10.2764	10.0396	9.91996	10.1145	10.3236	10.2077	10.1414	0.113374	1.21008	0.24252	0.602822	-5.75268	0.615253
PS 40:5	Phosphatidylserine PS	9.10178	9.57376	9.0278	8.67389	9.09431	9.28926	7.93955	8.83094	9.97627	9.009	10.3039	8.4861	10.4026	10.0997	9.82308	10.0809	9.80222	10.7057	10.2014	10.1976	0.469842	1.17048	0.257674	0.602822	-5.75703	0.588929
HexCer 18:0	Hexocylceramides HexCer	9.20656	8.67377	9.05033	8.41615	8.8367	9.20531	9.38199	9.13552	9.42567	9.28712	6.98172	7.34948	9.28583	9.22924	8.21157	9.02581	8.81399	8.43137	8.46022	8.68285	0.420322	0.873476	0.394364	0.703419	-5.7677	0.404103
PC 28:0	Phosphatidylcholine PC	10.2597	10.3218	10.2997	10.2717	10.2882	10.6353	10.6306	10.7383	10.6758	10.67	10.3401	10.3267	10.5553	10.421	10.4108	10.4969	10.4406	10.5547	10.3872	10.4699	0.0680156	1.27247	0.22004	0.577604	-5.79698	0.657499
PC 36:0	Phosphatidylcholine PC	9.81806	9.80551	9.75016	9.77742	9.78779	9.85681	9.56265	9.50841	9.61925	9.63678	10.1149	9.69323	10.2768	10.3536	10.1096	10.182	10.1558	10.4901	10.0872	10.2288	0.149942	1.17433	0.256172	0.602822	-5.82034	0.591469
PC 38:1alkyl	Phosphatidylcholine alkyls PCalkyl	11.6473	11.8405	11.8407	11.7326	11.7653	11.7049	11.722	11.7173	11.7102	11.7136	11.3341	11.3407	11.3529	11.5136	11.3854	11.4423	11.5142	11.6034	11.3192	11.4698	0.0852867	1.37253	0.187428	0.550304	-5.85266	0.727166
PC 30:1	Phosphatidylcholine PC	12.6856	12.7577	12.6711	12.6923	12.7017	12.7384	12.7173	12.8914	12.8	12.7868	12.3556	12.3542	12.3909	12.2988	12.3499	12.428	12.494	12.4138	12.3128	12.4121	0.0622623	1.37656	0.1862	0.550304	-5.8853	0.73002
PC 34:4	Phosphatidylcholine PC	9.1936	9.32563	9.38739	9.26878	9.29385	9.42426	9.53032	9.59781	9.50906	9.51536	8.77485	9.01179	9.05826	9.09081	8.98393	9.05843	8.93223	8.87142	8.81708	8.91979	-0.0641314	-0.724215	0.478611	0.75289	-5.89304	0.320017
PEp 40:7	Phosphatidylethanolamine plasmalogens PEp	13.419	13.6491	13.9467	13.8474	13.7156	13.3867	13.0068	12.9637	13.43	13.1968	13.8436	13.891	13.6136	13.4848	13.7082	13.2857	13.9091	13.1044	13.6613	13.4901	-0.227368	-1.48714	0.154972	0.503521	-5.90192	0.809747
PE 34:4	Phosphatidylethanolamine PE	9.13756	9.51943	9.93404	8.94851	9.38488	9.08727	9.65077	10.2493	9.97688	9.74106	9.18901	9.11449	8.88693	8.78248	8.99323	9.17451	8.56783	8.68368	8.78504	8.80276	-0.19532	-0.687011	0.50118	0.75289	-5.91093	0.300007
PE 42:8	Phosphatidylethanolamine PE	9.48812	9.6413	9.19235	8.84462	9.2916	9.01706	8.65753	8.99663	9.32895	9.00004	8.3235	8.72603	8.19089	8.71217	8.48815	9.03295	8.26824	7.78264	8.12158	8.30135	-0.182882	-0.601705	0.555173	0.75289	-5.93809	0.255572
PI 34:1	Phosphatidylinositol PI	9.66272	10.0106	8.88257	8.18014	9.18402	10.0858	10.7612	9.51448	10.9747	10.334	10.0857	10.5165	10.0299	10.2469	10.2197	10.1588	8.52435	10.298	10.4506	9.85792	-0.380134	-1.0187	0.322375	0.639353	-5.93835	0.491639
CE 16:1	Cholesterol esters CE	8.37691	9.06335	8.83386	8.86949	8.7859	8.40711	8.61208	8.40382	8.71312	8.53403	7.68986	7.71675	7.90528	7.89932	7.8028	8.29153	7.31433	8.08932	8.14818	7.96084	0.152752	0.697549	0.494726	0.75289	-5.9677	0.305635
PI 39:4	Phosphatidylinositol PI	8.48707	8.99361	8.39021	8.94314	8.70351	8.19124	8.10335	8.06972	8.87863	8.31073	8.16304	8.54771	8.40992	8.27389	8.34864	8.25241	7.95493	8.23517	8.41517	8.21442	-0.133832	-0.526391	0.605298	0.805644	-5.9913	0.218031
PE 38:1	Phosphatidylethanolamine PE	9.41524	9.74093	9.86966	9.56015	9.64649	9.43862	9.33689	10.1873	9.03086	9.49842	9.28456	9.07526	9.47987	8.56591	9.1014	9.32109	9.21249	9.68535	8.73716	9.23902	0.144347	0.619123	0.543901	0.75289	-5.99584	0.26448
PE 40:7	Phosphatidylethanolamine PE	12.7939	12.3989	12.8885	12.5843	12.6664	12.5235	12.7838	12.9006	12.868	12.769	13.012	13.1204	12.9576	12.9068	12.9992	13.11	12.7115	12.7441	12.871	12.8592	-0.144121	-1.32056	0.203848	0.558367	-6.00091	0.690693
PS 40:4	Phosphatidylserine PS	9.0084	9.13243	9.67612	8.89597	9.17823	9.42986	10.1019	8.98634	10.0624	9.64512	9.44414	10.4149	8.43539	9.0327	9.33179	9.9079	9.39931	6.79265	10.0992	9.04975	-0.337281	-0.609668	0.550004	0.75289	-6.00542	0.259634
PC 40:4	Phosphatidylcholine PC	9.89247	9.99436	9.91625	9.92238	9.93137	9.90104	10.0199	10.1189	9.93421	9.99349	9.6479	9.68503	9.64179	9.87086	9.7114	9.85123	9.65081	9.67823	9.39082	9.64277	-0.0684275	-0.783264	0.444061	0.742721	-6.00885	0.352558
PS 40:6	Phosphatidylserine PS	9.37341	9.05927	8.99007	9.39917	9.20548	9.97612	9.64449	10.4405	10.2384	10.0749	11.501	10.1066	11.0851	11.4131	11.0264	10.6734	10.1901	10.9435	11.0536	10.7152	-0.292654	-1.16875	0.258352	0.602822	-6.02211	0.587788
PS 35:1	Phosphatidylserine PS	9.66258	9.92054	9.60861	9.69732	9.72226	10.2348	10.4705	10.3062	9.33906	10.0876	10.2381	10.0759	9.22383	9.98422	9.88053	9.82246	9.8072	10.2655	10.7513	10.1616	0.246874	0.915262	0.372633	0.697303	-6.02283	0.428719
PS 38:5	Phosphatidylserine PS	8.41761	8.71149	8.95246	9.13698	8.80464	8.56539	8.34129	8.46696	9.45074	8.70609	8.38772	8.08778	8.205	8.49365	8.29354	8.5618	8.21029	7.83746	8.11447	8.18101	-0.111711	-0.411276	0.685919	0.858535	-6.0514	0.163727
PI 37:4	Phosphatidylinositol PI	8.30268	8.87864	8.63971	9.38611	8.80178	8.52151	8.35457	8.55698	8.93737	8.59261	8.83113	9.2059	9.02877	8.91861	8.9961	9.09867	8.40561	9.02046	9.04682	8.89289	-0.107292	-0.44347	0.66292	0.83528	-6.0532	0.178539
CE 18:1	Cholesterol esters CE	10.4739	10.7895	11.069	10.877	10.8023	10.9909	10.6149	10.5027	10.4845	10.6483	10.3827	10.2643	10.9287	10.45	10.5064	10.771	10.4428	10.6982	10.5767	10.6222	0.137756	1.07128	0.29876	0.632714	-6.05547	0.524678
TAG 52:2	Triacylglycerols TAG	10.2719	10.2487	10.0505	10.076	10.1618	9.25449	9.20727	9.26422	9.42669	9.28817	10.4184	10.1741	10.6379	10.4955	10.4315	10.385	10.2448	10.2824	10.4293	10.3354	-0.0796781	-1.01407	0.324521	0.639353	-6.06525	0.488757
PC 32:3	Phosphatidylcholine PC	9.33709	9.52633	9.46872	9.47567	9.45195	9.64308	9.64996	9.63065	9.60431	9.632	8.78016	8.7992	9.06712	8.89916	8.88641	8.9345	8.83552	8.91325	8.71893	8.85055	-0.0332165	-0.376343	0.711237	0.87941	-6.07208	0.147986
CE 20:1	Cholesterol esters CE	8.30182	8.58831	8.44387	8.45709	8.44777	7.95541	8.37036	8.30357	8.31976	8.23727	7.49181	7.10875	8.15412	7.55562	7.57757	7.87593	7.78043	7.33704	7.88635	7.71994	0.11349	0.620962	0.542718	0.75289	-6.07452	0.265426
PE 40:5	Phosphatidylethanolamine PE	11.7135	11.3128	11.4512	11.5023	11.4949	11.7853	11.6774	12.2446	11.922	11.9073	11.2257	11.6357	11.4899	11.3579	11.4273	11.359	11.3306	11.347	11.203	11.3099	-0.119505	-1.17524	0.255815	0.602822	-6.08457	0.592074
PS 36:3	Phosphatidylserine PS	9.13255	8.63991	8.81388	8.99573	8.89552	9.69246	9.01027	9.21543	8.53998	9.11453	8.28221	7.92641	8.14818	8.6564	8.2533	7.59609	7.96748	8.32299	8.81411	8.17517	-0.084155	-0.330808	0.744761	0.895057	-6.08506	0.127983
PC 36:1alkyl	Phosphatidylcholine alkyls PCalkyl	13.5124	13.5285	13.5466	13.5904	13.5445	13.3893	13.4001	13.4751	13.3707	13.4088	13.0985	13.1947	13.0992	13.2466	13.1597	13.2257	13.2319	13.335	13.0934	13.2215	0.0609913	1.28334	0.216293	0.575767	-6.08887	0.664957
PE 32:2	Phosphatidylethanolamine PE	9.59559	9.39782	9.23016	9.60288	9.45661	9.29444	9.22988	9.83583	8.51627	9.2191	8.55715	8.47997	8.51739	8.94282	8.62433	8.95793	8.18379	8.66281	8.91113	8.67891	0.056122	0.233309	0.818259	0.935674	-6.098	0.0871091
PC 38:3alkyl	Phosphatidylcholine alkyls PCalkyl	11.7054	11.7968	11.7686	11.7879	11.7647	11.357	11.3871	11.6202	11.4091	11.4434	11.2558	11.3677	11.3231	11.4137	11.3401	11.3582	11.47	11.5464	11.2909	11.4164	0.0765453	1.15719	0.262918	0.603802	-6.10669	0.580179
PI 37:2	Phosphatidylinositol PI	8.11201	8.87661	8.51661	8.55401	8.51481	8.58177	8.51364	8.57584	9.30117	8.74311	8.70986	8.53284	9.3883	9.52541	9.0391	9.45128	9.36233	8.60232	8.31102	8.93174	-0.0939694	-0.312812	0.758162	0.901211	-6.10894	0.120238
PC 40:8	Phosphatidylcholine PC	10.9939	11.1054	11.0961	11.0699	11.0663	11.0673	11.0163	11.2172	11.0363	11.0843	10.903	10.9576	10.8111	10.9461	10.9044	10.93	10.933	11.1135	10.8983	10.9687	0.0617449	1.09325	0.289269	0.632714	-6.1173	0.538699
PC 30:2	Phosphatidylcholine PC	8.73945	9.379	8.81276	8.99455	8.98144	8.86433	8.86029	8.43396	9.27386	8.85811	8.15374	7.64797	8.30144	8.17944	8.07065	8.2337	7.8642	7.68815	8.25485	8.01023	-0.0746644	-0.329132	0.746006	0.895057	-6.12055	0.127258
PI 36:1	Phosphatidylinositol PI	9.6437	9.63863	9.87155	8.30652	9.3651	11.5547	11.6012	10.7631	10.8597	11.1947	10.3802	9.41243	11.2732	10.7995	10.4663	8.89132	9.75873	10.5957	10.8288	10.0186	-0.368892	-0.899561	0.380702	0.699558	-6.1234	0.419415
PC 36:4	Phosphatidylcholine PC	11.6429	11.7222	11.7246	11.7374	11.7068	11.9825	12.0356	12.0972	12.0041	12.0298	11.9499	12.0698	12.1841	12.2118	12.1039	12.0191	11.9597	12.1441	12.0008	12.0309	-0.0728752	-1.15157	0.265162	0.603802	-6.15312	0.576489
PI 40:6	Phosphatidylinositol PI	9.34914	8.81437	8.79254	8.44788	8.85098	8.66643	9.3238	8.8262	9.1921	9.00213	8.21421	8.60233	9.40906	9.67605	8.97541	8.85671	9.30714	9.15399	8.52511	8.96074	-0.00027992	-0.000961889	0.999244	0.999244	-6.15712	0.000328657
CL 68:5	Cardiolipins CL	9.08248	9.39656	8.86429	8.31681	8.91504	8.49924	8.63137	8.40733	8.65657	8.54863	6.98172	6.76974	9.06229	7.03461	7.46209	6.86515	8.09196	8.03971	7.97186	7.74217	0.203656	0.492036	0.628877	0.808556	-6.15746	0.201434
PI 34:2	Phosphatidylinositol PI	8.55646	8.72346	8.78945	9.07085	8.78506	9.93028	10.3538	8.77938	10.0302	9.77342	9.45143	9.45623	9.27931	8.85632	9.26082	9.63408	8.89115	8.85905	9.49737	9.22041	-0.0494401	-0.183462	0.856568	0.955662	-6.18287	0.0672381
SM 24:0	Sphingomyelins SM	10.2248	10.6908	10.532	10.4146	10.4656	10.7906	10.6943	10.871	11.1919	10.8869	9.70828	10.7675	11.0578	11.144	10.6694	10.5626	10.7269	11.0691	11.121	10.8699	0.21598	0.982908	0.339196	0.647557	-6.19271	0.469549
PI 36:4	Phosphatidylinositol PI	9.10164	9.56162	8.29592	8.33126	8.82261	8.96408	9.05055	8.79036	9.01858	8.95589	9.66736	8.87497	9.1973	9.16816	9.22695	9.7918	8.90017	9.20892	9.07274	9.24341	0.0220348	0.0803771	0.93686	0.981335	-6.19552	0.0283255
CE 20:2	Cholesterol esters CE	8.2383	8.55165	8.35381	8.33882	8.37064	8.06929	8.06862	8.11209	8.25205	8.12551	7.10978	6.89911	7.4696	7.34387	7.20559	7.28506	7.20169	6.93739	7.15353	7.14442	-0.0738608	-0.61511	0.546487	0.75289	-6.20321	0.26242
PS 38:4	Phosphatidylserine PS	9.01291	9.51703	8.96893	9.11999	9.15471	9.42795	9.88922	9.5847	10.5518	9.86343	9.27054	10.3752	10.2452	10.0451	9.98401	10.2003	9.83784	9.39055	9.92569	9.8386	-0.159369	-0.617769	0.544772	0.75289	-6.21595	0.263785
Cer 16:0	Ceramides Cer	11.0023	11.2012	11.4568	11.2196	11.22	11.8288	11.7594	12.0096	11.4529	11.7627	11.9583	11.4162	11.9765	12.0364	11.8468	11.3971	11.9451	11.7161	11.7475	11.7014	-0.143283	-1.07421	0.29748	0.632714	-6.23176	0.526542
PC 38:6	Phosphatidylcholine PC	11.003	11.0536	11.1115	11.05	11.0545	11.53	11.5521	11.6417	11.6222	11.5865	11.8443	11.8295	12.0542	12.3303	12.0146	11.9057	11.7623	12.1124	11.9061	11.9216	-0.0926069	-1.05748	0.304834	0.633117	-6.25346	0.515937
PC 38:5alkyl	Phosphatidylcholine alkyls PCalkyl	11.8948	11.9239	11.9961	11.8384	11.9133	11.7463	11.6947	11.6382	11.6987	11.6945	11.8778	12.009	12.0215	12.115	12.0058	12.1352	12.0502	12.1314	11.9356	12.0631	0.0573249	1.04565	0.310112	0.637077	-6.26603	0.508482
PE 40:3	Phosphatidylethanolamine PE	10.0296	9.63475	9.86347	9.38796	9.72896	9.16748	9.86875	10.1805	10.5722	9.94725	10.2995	8.97825	9.8304	10.3134	9.85539	10.4454	9.46637	10.2535	9.64342	9.95216	0.144457	0.504063	0.620574	0.808149	-6.27511	0.207206
CE 18:2	Cholesterol esters CE	8.43833	8.72705	8.77858	8.63543	8.64485	8.46371	8.70119	8.23188	8.59158	8.49709	7.6197	7.32711	7.77843	7.49211	7.55434	7.35719	7.56753	7.58965	7.6688	7.54579	-0.0226095	-0.179552	0.85959	0.955662	-6.27882	0.0657087
PC 36:5	Phosphatidylcholine PC	9.84538	9.87019	10.0926	10.2427	10.0127	10.4525	10.5152	10.5172	10.5508	10.5089	10.2308	10.3098	10.5181	10.3832	10.3605	10.1388	10.3808	10.418	10.2419	10.2949	-0.0557779	-0.747506	0.464795	0.75289	-6.27973	0.332738
PC 40:5	Phosphatidylcholine PC	9.7263	9.94382	9.97402	10.0763	9.9301	10.2956	10.1735	10.2394	10.2431	10.2379	10.0948	10.1109	10.256	10.3868	10.2121	10.1583	10.0693	10.2954	10.0989	10.1555	-0.0477686	-0.666456	0.513908	0.75289	-6.28936	0.289115
PC 36:4alkyl	Phosphatidylcholine alkyls PCalkyl	11.555	11.5055	11.5158	11.5186	11.5237	11.4624	11.4457	11.4967	11.4737	11.4696	11.2976	11.3914	11.4764	11.4517	11.4042	11.3909	11.5119	11.4794	11.4129	11.4488	0.0458801	0.984148	0.338604	0.647557	-6.29374	0.470308
PC 32:1alkyl	Phosphatidylcholine alkyls PCalkyl	14.362	14.2958	14.3476	14.33	14.3339	13.9743	13.9279	14.1331	13.9633	13.9997	13.6998	13.7459	13.6488	13.7117	13.7015	13.7764	13.7855	13.7052	13.737	13.751	0.0469569	1.19771	0.24718	0.602822	-6.29719	0.606987
Cer 24:1	Ceramides Cer	9.95683	10.5198	10.5892	9.69002	10.189	10.3397	10.3798	9.95013	9.92702	10.1492	10.976	10.5119	10.3733	11.2259	10.7718	10.5831	10.7667	11.2661	11.0725	10.9221	0.14999	0.862027	0.400461	0.703419	-6.32104	0.39744
PI 38:3	Phosphatidylinositol PI	12.8679	12.6307	13.1152	12.7169	12.8327	13.0427	12.8933	13.1258	13.009	13.0177	13.8281	14.0242	13.9322	13.9911	13.9439	13.9201	13.9029	13.687	13.8673	13.8443	-0.102617	-1.20537	0.244285	0.602822	-6.32491	0.612102
CE 14:0	Cholesterol esters CE	8.30181	8.42721	8.46651	8.23738	8.35823	8.06388	8.07571	8.09819	8.29095	8.13218	7.29935	6.99849	7.3831	7.24021	7.23029	7.60246	7.20991	6.9898	7.25131	7.26337	0.0262128	0.2222	0.82676	0.935674	-6.34987	0.0826208
CE 24:1	Cholesterol esters CE	8.1872	8.44884	8.41364	8.36177	8.35286	8.02434	8.08408	8.04195	8.2133	8.09091	7.31281	7.00053	7.54463	7.30305	7.29026	7.33421	7.52788	6.94726	7.39913	7.30212	-0.00179936	-0.0128836	0.989868	0.999244	-6.36329	0.00442271
PC 40:5alkyl	Phosphatidylcholine alkyls PCalkyl	10.3088	10.2735	10.3756	10.1903	10.2871	10.1848	10.1376	10.2168	10.2493	10.1971	10.4824	10.2723	10.4276	10.5952	10.4444	10.376	10.2683	10.58	10.3251	10.3874	-0.0486179	-0.668173	0.512838	0.75289	-6.36475	0.29002
PC 38:1	Phosphatidylcholine PC	10.0653	10.1192	10.3393	10.3468	10.2177	10.6577	10.5789	10.7316	10.6209	10.6473	10.3717	10.5049	10.449	10.517	10.4606	10.5077	10.3012	10.4509	10.4355	10.4238	-0.0385567	-0.666236	0.514045	0.75289	-6.37395	0.288999
PE 38:3	Phosphatidylethanolamine PE	12.2396	11.8112	12.3199	12.1886	12.1398	11.8851	11.9081	11.8272	11.6159	11.8091	12.408	12.3964	12.2259	12.3244	12.3387	12.5319	11.9871	12.3201	12.0751	12.2285	-0.110333	-0.937022	0.361641	0.683502	-6.3746	0.441722
PEp 38:4	Phosphatidylethanolamine plasmalogens PEp	13.1694	13.7043	13.2612	13.886	13.5052	13.6	13.6513	12.8174	13.5782	13.4117	13.7596	13.6227	13.314	13.5819	13.5696	13.3756	13.6287	13.0187	13.5676	13.3976	-0.180551	-1.0655	0.301293	0.632714	-6.39235	0.521012
TAG 50:2	Triacylglycerols TAG	9.94374	9.915	9.73094	9.84365	9.85833	9.26785	9.2941	9.29429	9.27285	9.28227	9.88983	9.70802	10.0411	9.90695	9.88646	9.91632	9.75886	9.77353	10.028	9.86918	-0.00325685	-0.0439008	0.965486	0.994489	-6.39472	0.015254
PC 40:7	Phosphatidylcholine PC	11.3464	11.2557	11.067	11.4413	11.2776	11.7856	11.7492	11.8808	11.707	11.7806	11.4881	11.47	11.601	11.5406	11.5249	11.4546	11.4282	11.5329	11.4922	11.477	-0.0462612	-0.883588	0.38903	0.703419	-6.39488	0.410017
PE 36:3	Phosphatidylethanolamine PE	11.9824	12.0372	11.9287	11.9125	11.9652	11.9002	11.8262	12.0104	11.9541	11.9227	11.734	11.526	11.5972	11.6496	11.6267	11.9914	11.705	11.5129	11.6272	11.7091	0.0826789	0.89852	0.381241	0.699558	-6.39507	0.418801
PS 38:2	Phosphatidylserine PS	9.97891	11.4537	10.4766	10.7233	10.6581	10.4364	9.72707	10.088	10.3922	10.1609	11.9873	11.5959	11.5583	10.9178	11.5148	11.4752	11.3726	10.8182	11.6931	11.3398	-0.1794	-0.854865	0.404306	0.703419	-6.41079	0.393289
PC 40:2alkyl	Phosphatidylcholine alkyls PCalkyl	11.3664	11.4341	11.4715	11.4542	11.4315	11.2717	11.1529	11.3059	11.2521	11.2457	10.9764	11.1431	11.1593	11.2101	11.1222	11.2056	11.1438	11.1911	11.1054	11.1615	0.0401366	0.814157	0.426617	0.726402	-6.41179	0.369962
PC 34:2alkyl	Phosphatidylcholine alkyls PCalkyl	13.8006	13.7134	13.809	13.7769	13.775	13.5138	13.5441	13.6112	13.5127	13.5454	13.22	13.4297	13.4071	13.4435	13.3751	13.4531	13.3496	13.4691	13.4174	13.4223	0.0470342	1.02635	0.318858	0.639353	-6.41585	0.496402
PC 32:2alkyl	Phosphatidylcholine alkyls PCalkyl	11.8064	11.7783	11.8452	11.8397	11.8174	11.755	11.6941	11.8805	11.7271	11.7641	11.5764	11.6021	11.5189	11.5674	11.5662	11.5706	11.537	11.6736	11.6304	11.6029	0.0359259	0.852326	0.405675	0.703419	-6.42953	0.391821
Cer 24:0	Ceramides Cer	9.44685	9.29958	10.2043	9.53871	9.62237	10.2448	10.9783	11.2638	10.6784	10.7913	10.9108	10.641	10.006	10.7062	10.566	10.0918	9.78324	10.7294	11.1123	10.4292	-0.154219	-0.597831	0.557696	0.75289	-6.43453	0.253602
PE 40:8	Phosphatidylethanolamine PE	11.0986	10.7466	11.2827	10.7308	10.9647	10.5936	11.1688	10.9837	10.9414	10.9219	10.8441	11.0664	10.3648	10.8611	10.7841	10.8307	10.7478	10.4085	10.8298	10.7042	-0.100088	-0.628047	0.538174	0.75289	-6.47796	0.269077
PC 40:4alkyl	Phosphatidylcholine alkyls PCalkyl	10.3	10.4529	10.3248	10.3437	10.3554	9.96963	10.1082	10.1537	10.1922	10.1059	10.0479	10.0811	10.2244	10.3064	10.165	10.3144	10.159	10.2986	9.8878	10.1649	0.0083714	0.100578	0.921041	0.981335	-6.50318	0.0357209
PC 38:5	Phosphatidylcholine PC	11.4155	11.3597	11.2595	11.3343	11.3423	11.8405	11.8977	11.8995	11.7603	11.8495	11.7347	11.726	11.9112	11.8296	11.8004	11.7259	11.6769	11.9085	11.7166	11.757	-0.0420018	-0.75891	0.45812	0.75289	-6.51869	0.339021
PE 40:6	Phosphatidylethanolamine PE	12.7083	12.9156	12.9288	12.766	12.8297	13.3947	13.2178	13.3198	13.48	13.3531	13.0842	12.9963	12.832	12.8965	12.9523	12.9945	12.8045	12.9703	12.817	12.8966	-0.0580849	-0.816433	0.425349	0.726402	-6.52751	0.371254
PC 38:4	Phosphatidylcholine PC	11.9497	12.0842	11.9396	11.9268	11.9751	11.9615	12.1206	12.1695	12.0891	12.0852	11.8482	12.0045	11.9654	11.9869	11.9512	11.9917	11.8559	11.8953	11.8996	11.9106	-0.0405765	-0.71903	0.48172	0.75289	-6.55261	0.317205
PS 38:3	Phosphatidylserine PS	10.0676	10.228	9.68747	9.15751	9.78514	10.1632	10.5803	9.87905	9.56388	10.0466	10.7632	8.9074	11.3475	10.3404	10.3396	9.55416	10.3827	9.95647	11.2565	10.2874	0.0402639	0.0958261	0.92476	0.981335	-6.55523	0.0339711
PEp 36:2	Phosphatidylethanolamine plasmalogens PEp	13.3428	13.5924	13.5397	13.4206	13.4739	12.6877	13.1433	13.0105	13.1003	12.9855	13.6058	13.4474	13.2638	13.3851	13.4255	12.7616	13.6184	13.2802	13.5488	13.3023	-0.125916	-0.855129	0.404164	0.703419	-6.56931	0.393442
PC 34:3alkyl	Phosphatidylcholine alkyls PCalkyl	10.906	10.8369	10.9439	10.8634	10.8876	10.675	10.839	10.9317	10.7019	10.7869	10.3706	10.6027	10.5001	10.5428	10.504	10.5809	10.4943	10.4545	10.4368	10.4916	-0.016036	-0.255633	0.801248	0.934789	-6.5841	0.0962332
PC 36:3alkyl	Phosphatidylcholine alkyls PCalkyl	12.5232	12.5077	12.4957	12.543	12.5174	12.3431	12.2847	12.4108	12.2238	12.3156	11.9751	12.1167	12.0689	12.0925	12.0633	12.0753	12.2017	12.1809	11.9323	12.0975	0.0342142	0.620109	0.543267	0.75289	-6.62166	0.264987
PEp 36:5	Phosphatidylethanolamine plasmalogens PEp	11.6029	11.7476	12.0441	12.0061	11.8502	12.2358	12.3422	12.0141	11.9719	12.141	11.9087	11.5819	11.7823	11.4977	11.6926	11.3933	12.0484	11.5781	12.1147	11.7836	0.0923639	0.60372	0.553862	0.75289	-6.62219	0.256598
PC 40:6	Phosphatidylcholine PC	10.1975	10.4796	10.2287	10.3943	10.325	10.9795	10.9327	10.9929	10.8318	10.9342	10.8906	10.7607	10.9264	11.1533	10.9327	10.8906	10.748	11.1168	10.8324	10.897	-0.0302673	-0.369065	0.716556	0.87941	-6.64591	0.14475
PI 36:2	Phosphatidylinositol PI	11.7673	11.0901	11.4782	11.1039	11.3599	11.8363	12.1044	11.2923	11.549	11.6955	11.976	12.3361	12.0861	12.1154	12.1284	12.5979	11.8926	12.2833	12.089	12.2157	0.087196	0.556055	0.585292	0.784541	-6.66089	0.232627
PI 38:5	Phosphatidylinositol PI	9.55597	9.10333	9.8368	8.72369	9.30495	10.4328	10.213	10.5325	10.1362	10.3286	10.4689	11.0347	10.7587	10.3912	10.6634	11.0242	10.7178	10.6094	10.3659	10.6793	0.00636648	0.0404727	0.96818	0.994489	-6.66208	0.0140441
PI 38:2	Phosphatidylinositol PI	10.774	10.7067	10.0603	10.7206	10.5654	9.75247	9.71722	9.47799	10.298	9.81142	11.0198	12.0279	11.6556	11.4806	11.546	11.5891	11.704	11.2595	12.1257	11.6696	0.118983	0.511537	0.61544	0.807765	-6.66661	0.210814
PI 36:3	Phosphatidylinositol PI	9.7426	10.2457	8.68053	9.92055	9.64734	10.3718	10.3314	10.2541	9.81777	10.1938	10.2263	11.0216	11.0547	11.0282	10.8327	11.0101	10.4774	10.4827	11.1553	10.7814	-0.0510398	-0.230646	0.820295	0.935674	-6.66732	0.0860302
PE 38:5	Phosphatidylethanolamine PE	13.3083	13.0908	13.6098	12.9386	13.2369	13.0395	13.2802	13.4183	13.4959	13.3085	13.3211	13.445	13.2487	13.3653	13.345	13.5604	13.1072	13.2388	13.1584	13.2662	-0.0836011	-0.715088	0.484092	0.75289	-6.66927	0.315072
PE 40:4	Phosphatidylethanolamine PE	10.4074	10.5228	10.7039	10.9493	10.6458	10.5725	10.7927	10.5671	11.1889	10.7803	10.534	11.126	10.523	10.7498	10.7332	10.7421	10.6057	11.0183	10.5728	10.7347	-0.0131382	-0.0891762	0.929966	0.981335	-6.674	0.031533
PEp 36:3	Phosphatidylethanolamine plasmalogens PEp	13.0222	13.0114	13.0726	13.3808	13.1217	12.4816	12.9646	12.6247	12.2753	12.5865	12.8555	12.3924	12.7221	12.4045	12.5936	12.359	12.837	12.312	12.5469	12.5137	-0.0782717	-0.519091	0.610273	0.806584	-6.69155	0.214476
PE 34:2	Phosphatidylethanolamine PE	13.6342	13.5413	13.3823	13.5549	13.5282	13.2028	12.9795	13.4682	13.2781	13.2322	13.1613	13.159	13.2975	13.1847	13.2006	13.4864	13.2692	13.0974	13.1833	13.2591	0.05965	0.651229	0.523453	0.75289	-6.7001	0.281122
PEp 38:3	Phosphatidylethanolamine plasmalogens PEp	13.0724	13.2868	13.247	13.141	13.1868	12.9344	13.0926	12.5425	13.0114	12.8952	13.1507	12.5972	12.4181	12.6165	12.6956	12.5468	12.8214	12.5886	12.5595	12.6291	-0.0671051	-0.498679	0.624285	0.808149	-6.7098	0.204617
PC 38:2	Phosphatidylcholine PC	12.5201	12.6604	12.5741	12.6345	12.5973	12.6984	12.7085	12.7854	12.6402	12.7081	12.4901	12.4461	12.4253	12.5302	12.4729	12.4989	12.4525	12.5979	12.4259	12.4938	0.0211727	0.455998	0.654062	0.829649	-6.72022	0.184381
PC 38:4alkyl	Phosphatidylcholine alkyls PCalkyl	11.6799	11.7909	11.7833	11.718	11.743	11.496	11.473	11.4728	11.3693	11.4528	11.3115	11.2914	11.4169	11.5611	11.3952	11.4005	11.3939	11.5106	11.3296	11.4086	0.0158886	0.272378	0.788555	0.925695	-6.74404	0.103168
SM 24:1	Sphingomyelins SM	11.993	11.9759	11.9821	12.3241	12.0688	12.5501	12.2911	12.6455	12.2809	12.4419	12.1628	12.3747	12.6524	12.818	12.502	12.4126	12.3669	12.6563	12.765	12.5502	0.0497178	0.372225	0.714244	0.87941	-6.75836	0.146153
PC 40:7alkyl	Phosphatidylcholine alkyls PCalkyl	10.9157	10.9163	10.8705	10.8615	10.891	10.8284	10.6622	10.7453	10.5562	10.698	11.2704	11.2342	11.3376	11.3445	11.2967	11.2756	11.2148	11.4083	11.2572	11.289	-0.00584684	-0.121523	0.904677	0.981335	-6.76161	0.0435064
PEp 32:1	Phosphatidylethanolamine plasmalogens PEp	12.7657	12.811	12.7698	11.7407	12.5218	12.085	12.4954	11.5218	12.0329	12.0338	11.903	11.3881	11.4389	11.3269	11.5142	11.2373	11.6016	11.0628	11.937	11.4597	-0.0550632	-0.222514	0.826519	0.935674	-6.76637	0.0827473
PE 34:1	Phosphatidylethanolamine PE	14.3401	14.5178	14.232	14.382	14.368	14.4736	14.4156	14.4951	14.6527	14.5092	14.1387	14.0819	14.2463	14.1535	14.1551	14.3038	14.036	14.1059	13.927	14.0932	-0.0583327	-0.804259	0.432158	0.729267	-6.77492	0.364357
PS 34:1	Phosphatidylserine PS	12.1873	12.1311	12.1556	12.3018	12.194	13.4748	12.8548	13.3384	13.5746	13.3106	12.3179	12.2606	12.9766	12.5353	12.5226	12.837	12.3657	12.6523	12.4706	12.5814	0.0613102	0.326114	0.748248	0.895057	-6.77662	0.125954
PC 30:0	Phosphatidylcholine PC	13.0484	13.1667	13.1429	13.0582	13.1041	13.1765	13.1891	13.3187	13.1905	13.2187	13.4591	13.4391	13.497	13.6028	13.4995	13.577	13.4486	13.5811	13.492	13.5247	0.0272575	0.614045	0.547174	0.75289	-6.77911	0.261875
HexCer 16:0	Hexocylceramides HexCer	11.0518	10.766	10.2429	11.2655	10.8315	11.227	11.4722	11.0379	10.1677	10.9762	11.6041	11.3753	11.4207	11.4012	11.4503	11.5041	11.9108	11.6636	10.6482	11.4317	-0.0172274	-0.07663	0.939797	0.981335	-6.7838	0.026966
PC 38:3	Phosphatidylcholine PC	12.2549	12.3143	12.2523	12.1124	12.2335	12.1404	12.0295	12.1901	12.0196	12.0949	11.945	12.0887	12.0548	12.0861	12.0437	12.0554	12.0696	12.1741	11.9319	12.0578	0.0141028	0.248025	0.807034	0.935674	-6.78832	0.0931082
PEp 38:5	Phosphatidylethanolamine plasmalogens PEp	14.063	14.141	13.7919	14.1713	14.0418	13.9656	14.0168	13.3585	13.4895	13.7076	14.2148	14.0324	13.7594	13.6839	13.9226	13.8443	13.9737	13.4333	14.0685	13.83	-0.102825	-0.700304	0.493046	0.75289	-6.7994	0.307112
PE 38:2	Phosphatidylethanolamine PE	11.7169	11.487	11.3513	11.7217	11.5692	11.1923	11.3957	11.6159	11.9197	11.5309	11.7457	11.6903	12.0888	11.8703	11.8488	11.9131	11.8844	11.6537	12.0297	11.8702	0.0236597	0.170964	0.866235	0.957418	-6.80148	0.0623641
PC 38:2alkyl	Phosphatidylcholine alkyls PCalkyl	12.4882	12.485	12.5062	12.4997	12.4948	12.2957	12.1974	12.3331	12.2183	12.2611	12.0374	12.1436	12.071	12.1667	12.1047	12.0559	12.1301	12.2195	12.0317	12.1093	0.00457991	0.0966604	0.924107	0.981335	-6.8158	0.0342779
PEp 34:2	Phosphatidylethanolamine plasmalogens PEp	12.9545	12.5716	12.5158	12.5687	12.6527	12.2622	12.2786	12.1579	12.3983	12.2742	12.2162	12.1001	11.7951	12.0288	12.035	12.0653	12.3608	11.6776	12.0644	12.042	0.00647733	0.051851	0.959241	0.994489	-6.81895	0.0180722
PEp 40:4	Phosphatidylethanolamine plasmalogens PEp	12.4349	12.5248	12.8704	12.6013	12.6079	12.2901	12.3761	11.9779	12.1312	12.1938	12.2868	11.8095	12.1451	12.0613	12.0757	12.1773	12.3932	11.7806	11.9539	12.0762	0.000792663	0.00617633	0.995143	0.999244	-6.82056	0.00211465
PS 36:2	Phosphatidylserine PS	12.1488	11.9465	12.1457	11.6839	11.9812	12.8529	12.1769	12.1787	12.9822	12.5477	12.4981	12.7693	12.0509	12.5372	12.4639	12.7551	11.9382	12.5532	12.6445	12.4727	0.00672472	0.0313099	0.975381	0.99647	-6.82701	0.0108258
PEp 36:1	Phosphatidylethanolamine plasmalogens PEp	13.5665	13.5526	13.3572	13.7918	13.567	13.521	13.6498	13.1661	13.352	13.4222	13.1866	12.9419	12.8132	13.0501	12.998	12.8439	13.3292	12.5833	13.4532	13.0524	0.0516532	0.303129	0.765406	0.904136	-6.83732	0.116108
PEp 36:4	Phosphatidylethanolamine plasmalogens PEp	13.9727	13.999	14.0788	14.4018	14.1131	13.8616	14.1158	13.6208	13.6853	13.8209	14.2557	13.8445	13.8463	13.7709	13.9294	13.7456	13.9346	13.8381	13.9275	13.8614	-0.0684883	-0.640889	0.529991	0.75289	-6.84432	0.275731
PEp 40:6	Phosphatidylethanolamine plasmalogens PEp	14.3902	14.4575	14.635	14.8225	14.5763	14.2528	14.3204	13.7558	13.9766	14.0764	14.5336	14.4171	14.2057	13.9525	14.2772	14.0609	14.3926	14.2009	14.1256	14.195	-0.0890164	-0.731989	0.473973	0.75289	-6.85678	0.324246
PEp 34:1	Phosphatidylethanolamine plasmalogens PEp	14.1593	14.0524	14.3003	14.3939	14.2265	13.9307	14.371	13.3456	13.8359	13.8708	14.533	14.0807	13.8423	14.0039	14.115	13.6921	14.2362	13.6966	14.3809	14.0015	-0.1207	-0.66253	0.516359	0.75289	-6.86606	0.287048
PE 38:4	Phosphatidylethanolamine PE	13.6096	13.6389	13.3903	13.3753	13.5035	13.69	13.4867	13.8376	13.8328	13.7118	13.5793	13.4698	13.524	13.4096	13.4957	13.5209	13.3634	13.6281	13.4896	13.5005	0.00616247	0.0790212	0.937922	0.981335	-6.96852	0.0278331
PI 38:4	Phosphatidylinositol PI	12.2697	12.421	11.9476	11.893	12.1328	13.0612	12.6055	12.6402	12.6197	12.7316	13.4245	13.9188	13.9589	13.7812	13.7708	13.7982	13.8842	13.5052	13.8034	13.7478	-0.0236756	-0.192803	0.849358	0.955528	-7.00804	0.0709092
PC 36:1	Phosphatidylcholine PC	13.2813	13.2875	13.3161	13.3885	13.3183	13.6258	13.6021	13.7389	13.6257	13.6481	13.6387	13.8599	13.8477	13.9758	13.8305	13.8375	13.7604	13.8646	13.887	13.8374	0.00745915	0.11308	0.911269	0.981335	-7.03703	0.0403535
PE 36:1	Phosphatidylethanolamine PE	14.0532	14.112	13.9847	13.9421	14.023	14.0276	14.0319	14.1983	14.2136	14.1178	14.1016	13.9325	14.1045	14.1193	14.0645	14.2931	13.9679	14.1449	13.9262	14.083	0.0229326	0.329489	0.745741	0.895057	-7.04011	0.127412
SM 16:0	Sphingomyelins SM	14.2621	14.3245	14.2236	14.2651	14.2688	14.5555	14.2505	14.7832	14.2725	14.4654	14.1714	14.2529	14.3911	14.395	14.3026	14.1748	14.2875	14.5187	14.3698	14.3377	0.0406107	0.458475	0.652317	0.829649	-7.04337	0.185542
PE 36:2	Phosphatidylethanolamine PE	15.131	15.0642	14.9373	15.1132	15.0615	14.7413	14.4975	14.7887	14.827	14.7136	15.1034	15.091	15.2105	15.1026	15.1269	15.2918	15.0973	15.1875	15.0719	15.1621	0.0382669	0.728643	0.475966	0.75289	-7.08454	0.322424
PEp 38:6	Phosphatidylethanolamine plasmalogens PEp	14.4824	14.1748	14.3779	14.202	14.3093	14.1678	14.5592	13.9958	14.3082	14.2577	14.3648	14.3017	14.0308	13.7223	14.1049	13.9657	14.2313	13.9744	14.2345	14.1015	-0.0127955	-0.102324	0.919676	0.981335	-7.09817	0.036365
PC 32:1	Phosphatidylcholine PC	16.0753	16.0932	16.0801	16.0058	16.0636	16.1759	16.1956	16.0985	16.1547	16.1562	15.8134	15.8284	15.917	15.8866	15.8614	15.7789	15.8829	15.9054	15.8592	15.8566	-0.00066121	-0.0208361	0.983615	0.999244	-7.57609	0.00717494
