# Supplementary material for: Small mitochondrial protein NERCLIN regulates cardiolipin homeostasis and mitochondrial ultrastructure
Source: Proc Natl Acad Sci U S A. 2023 Jul 18;120(30):e2210599120. doi: 10.1073/pnas.2210599120 (PMC10372682; doi:10.1073/pnas.2210599120)
Supplement: Supplementary file 5 — Dataset S04 (XLSX) [file pnas.2210599120.sd04.xlsx]

## Sheet: Dataset S4
						INSTRUCTIONS
						The raw values obtained by mass spectrometry are presented
Lipid Name	Lipid Class	No heat stress								45°C, 2 h
		CTRL Sample 1	CTRL Sample 2	CTRL Sample 3	CTRL Sample 4	Full-KO Sample 1	Full-KO Sample 2	Full-KO Sample 3	Full-KO Sample 4	CTRL Sample 1	CTRL Sample 2	CTRL Sample 3	CTRL Sample 4	Full-KO Sample 1	Full-KO Sample 2	Full-KO Sample 3	Full-KO Sample 4
Total cardiolipin	Cardiolipin	110.228	145.275	90.4513	125.233	158.493	140.362	212.014	239.704	167.897	159.048	64.566	174.459	204.525	236.247	210.654	295.667
PC 28:0	Phosphatidylcholines	0.741792	1.4908	1.39004	1.10269	0.214692	1.26076	1.29147	1.57079	0.694897	1.43262	1.00546	1.74985	1.56374	1.78805	1.42365	1.11662
PC 30:0	Phosphatidylcholines	4.34715	8.36324	7.76346	6.42924	1.69975	6.10074	6.78977	10.1973	4.57254	9.00217	7.02849	9.68786	11.5875	10.6896	10.7598	9.03039
PC 30:1	Phosphatidylcholines	3.08515	5.34479	4.91387	4.09202	1.15404	4.50715	4.84052	6.98684	2.67629	5.81481	4.38728	6.01062	8.17534	7.04044	7.14561	5.80834
PC 30:2	Phosphatidylcholines	0.0619563	0.0981932	0.10884	0.100786	0	0.0235625	0.0432232	0.0717646	0.141541	0.294132	0.346904	0.33953	0.290373	0.262226	0.228876	0.18707
PC 32:0	Phosphatidylcholines	3.31501	5.72958	5.22261	3.96637	1.20613	3.69343	4.23359	6.64865	4.19794	8.2852	6.19016	8.85365	10.1875	8.16662	9.03721	8.11978
PC 32:1	Phosphatidylcholines	32.9071	56.6907	51.3092	42.0312	12.9619	43.0201	48.0197	74.0933	27.6579	54.0796	41.7943	57.7908	84.0058	69.3161	76.7496	64.1242
PC 32:2	Phosphatidylcholines	4.56542	8.08651	7.23494	5.84039	1.92243	5.84948	6.65911	10.5624	4.65451	9.16293	7.03232	9.81643	14.3072	11.2352	12.8747	10.6004
PC 32:3	Phosphatidylcholines	0.197754	0.338827	0.356707	0.263906	0.0960971	0.281623	0.279263	0.415956	0.399308	0.803214	0.66372	0.775903	0.835145	0.754816	0.854317	0.719524
PC 34:1	Phosphatidylcholines	52.3636	107.447	90.7584	73.721	26.4723	83.1214	81.4943	135.884	49.7568	103.695	73.4557	113.976	179.2	138.396	160.774	140.585
PC 34:2	Phosphatidylcholines	16.1411	33.87	28.1599	23.1908	7.69313	24.8504	24.8735	44.2487	17.1834	34.1168	23.8807	35.9875	58.0814	44.4811	51.4183	43.1205
PC 34:3	Phosphatidylcholines	1.48551	2.87779	2.39644	2.17558	0.611366	2.01429	2.23189	3.76788	1.83251	3.51029	3.01389	3.66297	5.48167	4.63463	4.75808	4.48824
PC 34:4	Phosphatidylcholines	0.240452	0.367772	0.322111	0.266153	0.0829636	0.332416	0.275146	0.479912	0.463786	0.882902	0.768105	0.966492	1.00056	0.882544	0.812904	0.87735
PC 36:0	Phosphatidylcholines	0.202717	0.161494	0.365213	0.32369	0.0928615	0.234721	0.294456	0.500934	0.352316	0.758468	0.597248	0.736215	0.676488	0.890674	0.621391	0.862621
PC 36:1	Phosphatidylcholines	5.92749	10.388	9.71322	7.67031	2.91865	8.34952	7.97556	14.5653	5.44589	10.1429	8.00455	11.5546	18.1281	14.0451	16.1337	14.9196
PC 36:2	Phosphatidylcholines	27.3449	44.6544	40.5577	32.9717	12.5064	34.6179	37.3161	70.8244	20.972	41.9984	31.2503	43.9153	77.624	55.9982	67.0166	60.7965
PC 36:3	Phosphatidylcholines	5.22932	8.72424	7.13593	5.98252	2.29316	6.47566	7.08951	14.1977	3.99135	7.55174	5.68854	7.90413	13.1286	9.53185	11.5014	12.5511
PC 36:4	Phosphatidylcholines	2.48719	4.32122	4.06858	3.14111	0.856325	2.75179	2.9464	5.26802	2.23608	4.4719	4.10712	5.12485	5.51847	4.21424	4.79731	5.56249
PC 36:5	Phosphatidylcholines	1.03768	1.84887	1.78023	1.39031	0.340662	1.09485	1.36203	1.86594	0.984028	2.02891	1.56587	2.24779	1.93623	1.84877	2.03616	2.03642
PC 36:6	Phosphatidylcholines	0.198321	0.386642	0.288474	0.279079	0.0851261	0.228604	0.244522	0.400347	0.253884	0.521568	0.439616	0.590185	0.431237	0.408749	0.459475	0.403448
PC 38:1	Phosphatidylcholines	0.620655	0.600089	0.966274	0.72401	0.333843	0.734938	0.740919	1.411	0.566841	1.14808	0.798235	1.18697	1.77776	1.32525	1.41971	1.53709
PC 38:2	Phosphatidylcholines	2.71169	3.73293	4.00973	3.1331	1.1895	3.53432	3.32709	6.94237	2.1656	4.49495	3.15792	4.29047	7.55285	5.3021	6.82485	6.85353
PC 38:3	Phosphatidylcholines	1.67686	2.60498	2.52888	2.07238	0.879787	2.20991	2.36511	4.66909	1.46319	3.20727	2.27241	2.91532	5.65394	4.24234	5.0125	4.81177
PC 38:4	Phosphatidylcholines	2.52555	4.46621	4.08699	3.17504	1.06861	3.05053	3.06967	5.48276	1.94956	3.89447	3.09033	4.37235	5.84461	4.46149	4.80414	4.48561
PC 38:5	Phosphatidylcholines	2.90397	5.16453	4.89609	3.7769	0.993643	3.15917	3.38433	5.51223	2.15062	4.19335	3.81879	5.11464	5.7706	4.17322	5.04634	4.59527
PC 38:6	Phosphatidylcholines	2.61343	4.55191	4.21027	3.40419	0.782627	3.02385	3.14692	5.01728	2.09941	4.14111	3.2988	5.2873	5.15797	3.96957	4.07957	4.22401
PC 40:3	Phosphatidylcholines	0.278475	0.648969	0.501305	0.488242	0.204254	0.477033	0.413951	0.786761	0.462142	0.489953	0.478502	0.420554	0.787019	0.599766	0.738157	0.734139
PC 40:4	Phosphatidylcholines	0.29049	0.477346	0.479101	0.336229	0.091231	0.317092	0.253334	0.641831	0.190973	0.480031	0.347447	0.570399	0.586414	0.410775	0.628845	0.541496
PC 40:5	Phosphatidylcholines	0.615519	1.0794	1.00681	0.771685	0.220784	0.612552	0.627236	1.12984	0.555651	0.923949	0.926601	1.22991	1.18546	0.928928	1.02612	1.12669
PC 40:6	Phosphatidylcholines	1.75042	2.75819	2.81233	2.20589	0.527393	1.81632	1.96063	3.13392	1.11348	2.16673	1.96733	2.75337	2.88104	2.214	2.46265	2.30035
PC 40:7	Phosphatidylcholines	2.95726	5.06305	4.8373	3.3063	1.19575	3.39336	3.59276	6.3093	2.08414	3.95169	3.27846	5.01744	6.24528	4.43578	5.46452	4.8749
PC 40:8	Phosphatidylcholines	1.04802	1.66763	1.69865	1.1763	0.467931	1.19454	1.43813	2.35463	0.902336	2.27296	1.23685	1.77547	2.90292	1.99021	2.36114	2.06462
PC-O 30:0	Phosphatidylcholine alkyls	0.957642	1.75029	1.5045	1.46189	0.363762	1.2495	1.35807	2.00027	0.966163	1.85964	1.40491	1.69897	2.28751	2.10838	2.12825	2.08616
PC-O 30:1	Phosphatidylcholine alkyls	0.499067	0.879827	0.822372	0.689089	0.206963	0.796308	0.859672	1.41109	0.491192	1.18167	0.714061	0.867282	1.36453	1.39837	1.27084	1.26035
PC-O 32:0	Phosphatidylcholine alkyls	3.34364	6.12121	5.55702	4.61249	1.36517	3.82568	4.58605	7.40134	3.94731	7.27998	5.0546	7.14889	8.76064	7.05543	8.88622	7.46961
PC-O 32:1	Phosphatidylcholine alkyls	4.56854	9.19579	7.81412	6.90184	2.02098	6.90882	7.58288	13.4918	4.31282	9.13876	6.05279	7.99515	15.4164	12.3362	14.3199	12.4953
PC-O 32:2	Phosphatidylcholine alkyls	1.06146	1.96177	1.77264	1.44387	0.472241	1.68755	1.79344	3.18943	1.03305	2.12412	1.43285	1.83167	3.58738	3.01165	3.32987	2.89363
PC-O 34:0	Phosphatidylcholine alkyls	1.63046	2.24304	2.40483	1.95382	0.626636	1.91424	1.94594	3.36868	1.41369	2.52917	1.91328	2.51262	3.69159	2.50703	3.82526	3.07381
PC-O 34:1	Phosphatidylcholine alkyls	10.8826	21.0407	17.5605	16.0311	5.12186	13.8243	16.6958	27.8339	10.4989	22.6244	15.478	19.0571	38.1943	28.1932	30.4453	30.2667
PC-O 34:2	Phosphatidylcholine alkyls	3.30756	6.48071	5.37173	5.05913	1.826	5.13056	5.90174	10.1012	3.33865	7.57389	4.82932	5.52833	13.1542	10.1938	10.9945	10.4124
PC-O 34:3	Phosphatidylcholine alkyls	0.420641	0.759362	0.634362	0.58431	0.252623	0.740955	0.750072	1.3037	0.480135	0.986518	0.650954	0.744504	1.69568	1.36425	1.52928	1.30025
PC-O 36:0	Phosphatidylcholine alkyls	0.374609	0.632784	0.620789	0.542384	0.162309	0.451963	0.585452	0.938309	0.344286	0.771868	0.53978	0.700307	1.19278	0.747409	1.11586	0.838704
PC-O 36:1	Phosphatidylcholine alkyls	3.95876	6.75362	6.19101	5.13605	1.81076	5.119	5.33668	10.1579	3.45535	6.7327	4.43596	6.59801	11.0611	8.86834	10.2221	9.463
PC-O 36:2	Phosphatidylcholine alkyls	3.76743	7.43036	6.81694	5.74107	2.03529	5.65053	5.78483	11.1656	3.42743	6.85626	5.18123	6.47591	14.8651	9.61282	12.9909	10.1798
PC-O 36:3	Phosphatidylcholine alkyls	1.25902	2.42617	2.10358	1.80396	0.697405	1.80699	2.08183	3.74037	1.12972	2.45438	1.6836	2.06289	5.05848	3.48146	4.09669	3.51693
PC-O 36:4	Phosphatidylcholine alkyls	0.822682	1.40773	1.41542	1.1019	0.372084	0.977338	1.24891	2.03469	1.08738	2.3305	1.38975	1.83724	3.14765	2.43994	2.90803	2.6806
PC-O 38:0	Phosphatidylcholine alkyls	0.685292	1.06298	1.24513	0.978349	0.233465	0.689768	0.883627	1.43329	0.586609	1.10637	0.992055	1.37414	1.69751	1.17271	1.24431	1.11044
PC-O 38:1	Phosphatidylcholine alkyls	0.85281	1.45746	1.34646	1.14078	0.479841	1.28509	1.31023	2.68757	0.833301	1.81192	1.18305	1.48837	3.07763	2.09146	2.76393	2.68247
PC-O 38:2	Phosphatidylcholine alkyls	1.3785	2.29941	2.24463	1.90444	0.730189	2.03141	1.92948	3.85349	1.13653	2.52393	1.6821	2.2014	4.97738	3.34386	4.05367	3.57599
PC-O 38:3	Phosphatidylcholine alkyls	0.671472	1.21043	1.06638	0.888561	0.378395	0.968833	0.899149	1.98101	0.71414	1.33049	0.911049	1.25031	2.51932	1.71832	1.9201	1.88661
PC-O 38:4	Phosphatidylcholine alkyls	0.734156	1.23755	1.10778	0.960493	0.375225	0.883308	0.914124	1.97506	0.657027	1.4281	1.04606	1.19653	2.47663	1.79857	2.34957	2.01717
PC-O 38:5	Phosphatidylcholine alkyls	1.10377	1.80661	1.73287	1.28056	0.530112	1.30563	1.41225	2.54712	1.31091	2.75112	1.98535	2.629	4.1428	3.28212	3.52109	3.52067
PC-O 40:2	Phosphatidylcholine alkyls	0.760005	1.20942	1.02835	0.87619	0.366902	0.96359	0.928763	2.02314	0.544549	1.15414	0.792113	1.06892	2.44455	1.93688	1.96977	1.85996
PC-O 40:3	Phosphatidylcholine alkyls	0.413135	0.49841	0.333874	0.370883	0.147002	0.472156	0.333827	0.91022	0.24632	0.507365	0.336177	0.431317	1.12322	0.82198	0.863726	0.78937
PC-O 40:4	Phosphatidylcholine alkyls	0.205934	0.325319	0.346724	0.243283	0.132896	0.305233	0.301615	0.625137	0.218763	0.449563	0.303465	0.480481	0.839331	0.615013	0.59896	0.667443
PC-O 40:5	Phosphatidylcholine alkyls	0.305344	0.533493	0.498958	0.345014	0.121455	0.334594	0.359994	0.662277	0.361279	0.594851	0.443944	0.600616	0.924547	0.669873	0.782106	0.812439
PC-O 40:6	Phosphatidylcholine alkyls	0.577173	0.941965	0.9736	0.74891	0.239979	0.664432	0.612593	1.31795	0.590787	1.21855	0.967692	1.32466	2.017	1.35722	1.79282	1.6001
PC-O 40:7	Phosphatidylcholine alkyls	0.519249	0.813157	0.830383	0.657289	0.257255	0.634891	0.661947	1.28886	0.530535	1.13255	0.862841	1.19022	2.00764	1.40745	1.71605	1.46497
PE 32:1	Phosphatidylethanolamines	5.02944	7.75903	8.44193	5.20345	1.64501	6.50455	8.13441	9.84291	3.38273	6.51084	4.77034	6.89296	10.2497	8.13843	9.0521	7.07775
PE 32:2	Phosphatidylethanolamines	0.521166	0.873255	1.0782	0.778193	0.228208	1.08454	1.23551	1.59017	0.566495	0.759656	0.763444	1.1073	2.07673	1.65343	1.54593	1.2598
PE 34:1	Phosphatidylethanolamines	18.9091	32.1597	32.3788	23.8246	8.48898	26.2602	29.0108	43.4935	13.6381	26.9205	21.47	30.2731	43.2285	33.2757	37.5799	31.0732
PE 34:2	Phosphatidylethanolamines	7.3167	13.0044	12.5274	9.91833	3.43355	10.9871	12.9905	19.4669	6.12806	11.91	8.95595	12.5632	20.6801	15.9863	17.2467	14.7739
PE 34:3	Phosphatidylethanolamines	0.350526	0.551981	0.524004	0.364249	0.135897	0.397753	0.586769	0.780951	0.283362	0.555781	0.527026	0.565885	1.09612	1.07422	0.951832	0.678607
PE 34:4	Phosphatidylethanolamines	0.150389	0.676815	0.464816	0.218186	0.105485	0.229446	0.310387	0.503603	0.141161	0.196618	0.290256	0.394376	0.256506	0.239917	0.31022	0.328925
PE 36:1	Phosphatidylethanolamines	9.37317	17.5925	18.4215	12.9152	4.30365	12.4781	13.9438	23.055	8.00605	14.0579	12.6236	18.2378	23.6272	17.439	21.8913	17.4736
PE 36:2	Phosphatidylethanolamines	15.4189	29.585	32.816	23.2392	8.51329	23.8212	25.5956	44.3388	13.1577	27.4945	19.6493	30.5604	46.0622	32.9242	42.3803	34.0868
PE 36:3	Phosphatidylethanolamines	1.8158	4.56087	6.31904	3.57685	1.40657	3.85925	5.5151	6.03015	1.80679	3.2469	2.61086	4.08331	8.98946	5.43853	6.59411	6.54743
PE 36:4	Phosphatidylethanolamines	2.18168	4.4911	3.68843	2.56385	0.759178	2.88287	4.15029	5.61588	1.95295	3.3791	3.00878	4.27097	4.66802	3.50497	4.98842	4.37952
PE 36:5	Phosphatidylethanolamines	0.581764	1.60816	0.974494	0.747074	0.192339	0.885359	1.40098	2.17948	0.860389	1.31825	0.929319	1.80184	1.74179	1.22257	1.64607	1.7956
PE 38:1	Phosphatidylethanolamines	0.376131	0.67013	0.726672	0.516301	0.29836	0.616154	0.448488	1.05658	0.516914	0.738352	0.561836	0.693731	0.929128	0.572808	1.02521	0.676583
PE 38:2	Phosphatidylethanolamines	1.35617	2.50395	2.8072	1.7614	0.627193	1.98134	1.88998	4.13869	1.14367	2.54758	1.8005	2.70364	4.21312	3.37959	3.63357	3.08222
PE 38:3	Phosphatidylethanolamines	1.92276	3.00853	3.61974	2.74292	1.0079	3.34113	3.52247	5.9823	1.81401	2.8625	2.56295	4.13247	6.05159	5.05611	5.45209	4.68782
PE 38:4	Phosphatidylethanolamines	8.45051	16.4604	17.4105	12.2655	2.61875	8.6198	10.4046	15.496	5.78101	13.9747	11.5552	14.1328	15.6561	12.4958	13.7205	16.0762
PE 38:5	Phosphatidylethanolamines	6.1767	11.3665	8.96795	7.52329	2.22974	7.06481	7.96305	14.0917	4.75947	9.63221	7.61372	10.6643	11.7474	9.38102	10.913	10.8853
PE 38:6	Phosphatidylethanolamines	2.26736	4.96868	3.85253	3.2211	0.979699	3.5835	3.67992	5.65812	1.80791	3.646	3.20753	4.63647	4.50832	3.43773	5.21317	3.75493
PE 40:3	Phosphatidylethanolamines	0.287102	0.726988	0.546729	0.586543	0.240816	0.283265	0.661185	1.13032	0.456359	0.602514	0.408358	0.660179	0.975313	0.79309	0.800272	0.999319
PE 40:4	Phosphatidylethanolamines	0.566052	1.18755	0.950776	1.07304	0.211085	0.727915	0.690839	1.4378	0.59657	1.40914	0.946519	1.43029	1.66142	1.16278	1.15671	1.1973
PE 40:5	Phosphatidylethanolamines	2.60133	3.35741	3.27403	2.26537	0.688643	2.06365	2.43846	3.70557	1.80293	3.46822	2.82798	4.25605	3.45725	3.07842	4.07946	2.68024
PE 40:6	Phosphatidylethanolamines	8.45055	15.3543	14.4015	11.2714	2.11882	9.05942	8.25559	12.759	6.42038	10.105	10.7785	16.0849	16.0139	11.0035	12.9601	11.8595
PE 40:7	Phosphatidylethanolamines	3.12327	6.79093	5.70272	4.28657	1.12249	4.17205	4.25636	7.73101	3.30202	5.06283	4.96908	7.68124	8.21089	5.45141	7.40745	6.65804
PE 40:8	Phosphatidylethanolamines	0.400277	1.15013	0.550608	0.484834	0.177322	0.332263	0.964931	1.20343	0.570841	0.870331	0.778766	1.27558	1.08119	0.8287	0.805538	1.41197
PE 42:5	Phosphatidylethanolamines	0.716959	0.939778	0.498314	0.55139	0.353094	0.452511	0.918702	0.97272	0.917549	0.92309	0.828714	1.00799	0.648778	0.533539	0.680043	1.09791
PE 42:6	Phosphatidylethanolamines	0.287485	0.425501	0.354582	0.35523	0.116292	0.270871	0.187211	0.428211	0.176729	0.358775	0.365281	0.414621	0.421264	0.372052	0.267725	0.0399228
PE 42:7	Phosphatidylethanolamines	0.266525	0.486694	0.264947	0.441027	0.112434	0.316278	0.468803	0.700996	0.294715	0.310021	0.243014	0.532981	0.512549	0.351123	0.667332	0.52047
PE 42:8	Phosphatidylethanolamines	0.0688984	0.471052	0.211372	0.181118	0.0413089	0.0197538	0.173075	0.390977	0.128299	0.23941	0.189155	0.290698	0.10261	0.197008	0.0784923	0.194354
PE 42:9	Phosphatidylethanolamines	0.321415	0.785553	0.363949	0.210972	0.0805478	0.298437	0.420561	0.776221	0.37708	0	0.377333	0.641064	0.609152	0.420081	0.39577	0.63412
PE 42:10	Phosphatidylethanolamines	0.258117	0.458506	0.433247	0.133851	0.0891153	0.274057	0.228986	0.426886	0.247289	0.300699	0.302008	0.373378	0.230589	0.324351	0.175194	0.437466
PI 34:1	Phosphatidylinositols	3.04608	6.0034	5.7361	2.89192	0.968745	2.3614	0	8.43607	1.20833	2.17868	2.13321	2.8404	4.517	4.42398	4.58351	2.73597
PI 34:2	Phosphatidylinositols	1.02066	2.18818	0.757459	1.24536	0.0955123	0.898283	1.52842	3.41933	0.681319	0.985761	0	1.62914	1.83363	2.04715	1.93659	0.519647
PI 35:2	Phosphatidylinositols	0.130514	0.282725	0.228042	0.357211	0.062379	0.101734	0.107664	0.322236	0.326302	0.0505313	0.393979	0.239548	0.560535	0.193266	0.431267	0.0345784
PI 36:1	Phosphatidylinositols	3.5827	5.65834	5.43715	0	0.969183	0	5.03774	7.37291	1.73853	4.09718	2.46159	6.37378	8.34863	9.22602	9.48379	5.44526
PI 36:2	Phosphatidylinositols	2.99987	9.7949	7.43694	8.57487	0.845265	2.81655	6.68412	13.7937	2.86451	6.93244	3.47564	6.43553	5.74131	7.88061	11.8677	6.98895
PI 36:3	Phosphatidylinositols	1.14987	3.75148	2.48872	1.61022	0.413365	0.573809	1.87258	3.43946	0.341661	0.789378	1.27393	0	3.12718	2.07319	2.79799	0.885825
PI 36:4	Phosphatidylinositols	1.02876	1.64968	1.20769	1.4406	0.193083	1.33872	0.456445	0.211669	0.386517	1.42986	0.972167	2.06153	1.0494	1.18751	0	0.73129
PI 37:2	Phosphatidylinositols	0.0688374	0.752419	0.503885	0.169513	0.198964	0	1.01763	1.08572	0.368064	0.403225	0.217123	0.23625	0	0.42588	0.680492	1.04312
PI 37:3	Phosphatidylinositols	0.447571	0.226425	0.926023	0.669709	0	0.729079	1.00193	1.55865	0.221367	0.948542	0.269272	0.382198	1.43113	0.825252	0.972232	0.558688
PI 37:4	Phosphatidylinositols	0.252289	0.785755	0.316604	0.500601	0.0201089	0.32774	0.5061	0.478136	0.184175	0.669084	0.502655	0	0.543541	0.426157	0.432572	0.758405
PI 38:2	Phosphatidylinositols	0.415611	4.54036	2.60508	2.44168	0.845051	1.94598	2.42396	4.85388	0.648919	1.02419	0.600201	1.14057	6.18889	4.22466	6.1356	2.39086
PI 38:3	Phosphatidylinositols	4.4334	8.9621	8.595	12.2204	3.38556	9.46902	12.9106	39.6043	4.38931	15.6972	6.62276	8.26618	17.4842	18.9048	24.6784	13.8923
PI 38:4	Phosphatidylinositols	9.28344	22.1872	19.7895	17.5089	2.94069	12.9163	13.2922	30.7161	7.23396	16.8012	15.0251	24.2682	24.8329	26.0998	38.0233	15.6621
PI 38:5	Phosphatidylinositols	1.13993	3.57116	6.26071	4.43873	0.685072	3.2987	3.12721	3.67821	2.30757	4.61017	3.02594	5.96619	5.20523	4.95632	4.83381	3.41355
PI 39:3	Phosphatidylinositols	0.164866	1.16931	0.396248	0.519457	0.20398	0.316109	0.448218	1.25515	0.0709943	0.416679	0.365634	0.240919	0.413201	0.761354	0.286357	0.350707
PI 39:4	Phosphatidylinositols	0.0704969	0.189189	0.118303	0.23761	0.0228695	0.126698	0.110698	0.59814	0.0524767	0	0.144351	0.150588	0	0.285006	0.709098	0.346257
PI 40:3	Phosphatidylinositols	0	0.721397	0.537024	0.777765	0.00761914	0.125771	0.407713	0.550546	0.110618	0.469468	0.116976	0.349571	0.326275	0.480784	0.324194	0.160397
PI 40:4	Phosphatidylinositols	0.110379	0.396641	0.636879	0.315139	0.0265771	0.435018	0.558109	0.62681	0.0698348	0.237564	0	0.143543	0.4752	0.406853	0.609809	0.0886208
PI 40:5	Phosphatidylinositols	0.529844	0.423169	0.926702	1.28426	0.388948	0.24151	0	0.846108	0.314706	0.226725	0.476525	1.34328	0.688805	1.54249	1.23023	0.990313
PI 40:6	Phosphatidylinositols	0	1.58233	1.45279	0.575111	0.12047	0.9509	0.420762	0.954066	0.407201	0.989948	0.476453	1.55762	0.660605	0.911958	1.34068	1.23901
SM 34:1;O2	Sphingomyelins	18.1366	42.9576	29.679	23.0744	7.44648	22.4204	25.4326	61.5078	12.2853	31.2385	20.6055	30.0297	62.3016	48.3837	61.2397	40.6088
SM 34:2;O2	Sphingomyelins	1.58474	3.40963	2.47175	2.05439	0.681154	2.09728	2.58274	6.21615	0.845162	2.34598	1.02639	1.91695	4.63156	4.48432	5.26673	2.9458
SM 42:1;O2	Sphingomyelins	1.60541	7.2687	3.24313	2.79509	0.581147	1.488	2.55555	3.92396	1.23721	2.50273	2.32206	3.30258	4.64122	4.47807	4.42844	1.59986
SM 42:2;O2	Sphingomyelins	4.09208	12.5837	8.15288	5.91243	1.55138	4.44745	5.59926	11.5101	3.38303	6.98052	5.10902	8.35429	15.8973	11.9105	10.6339	5.35801
