# Supplementary material for: Small mitochondrial protein NERCLIN regulates cardiolipin homeostasis and mitochondrial ultrastructure
Source: Proc Natl Acad Sci U S A. 2023 Jul 18;120(30):e2210599120. doi: 10.1073/pnas.2210599120 (PMC10372682; doi:10.1073/pnas.2210599120)
Supplement: Supplementary file 6 — Dataset S05 (XLSX) [file pnas.2210599120.sd05.xlsx]

## Sheet: Dataset S5
Name	Purpose	Sequence (5′ to 3′)
GRPEL2_qPCR_F	human GRPEL2 qPCR	CTTCCATTCAGCACTGCCAC
GRPEL2_qPCR_R	human GRPEL2 qPCR	AGCTCTCTGGTATCTCACTGT
NERCLIN_qPCR_F	human NERCLIN qPCR	GATTTAACAGAATCCAGAGT
NERCLIN _qPCR_R	human NERCLIN qPCR	AAGACCTTCTCCAGAGTG
β2 microglobulin_F	human housekeeping gene for qPCR	AGATGAGTATGCCTGCCGTG
β2 microglobulin _R	human housekeeping gene for qPCR	TCATCCAATCCAAATGCGGC
hmd GRPEL2_F	human/monkey/dog GRPEL2 RT-PCR	AGAGAACTGCTGGTGAGGAC
hmd GRPEL2_R	human/monkey/dog GRPEL2 RT-PCR	AAAATGTCAGCCACCTCCAC
mouse GRPEL2_F	mouse GRPEL2 RT-PCR	AGAACTGCTGGGGAAGACTG
mouse GRPEL2_R	mouse GRPEL2 RT-PCR	AAAATGTCTGCCACCTCCAC
hmd β-actin_F	human/monkey/dog housekeeping gene for RT-PCR	CCTGGCACCCAGCACAAT
hmd β-actin_R	human/monkey/dog housekeeping gene for RT-PCR	GGGCCGGACTCGTCATAC
mouse β-actin_F	mouse housekeeping gene for RT-PCR	ATGCTCCCCGGGCTGTAT
mouse β-actin_R	mouse housekeeping gene for RT-PCR	CATAGGAGTCCTTCTGACCCATTC
NERCLIN_EGFP_F _EcoRI	NERCLIN EGFP cloning	GCGGAATTCATGGCCGTACGGTCGCTGTGG
NERCLIN_EGFP_R _AgeI	NERCLIN EGFP cloning	CGCACCGGTAAAGCAACAACCCTCGGAAGA
NERCLIN_pBabe_F _EcoRI	NERCLIN pBabe cloning	GCGGAATTCATGGCCGTACGGTCGCTGTGG
NERCLIN_pBabe_R _SalI	NERCLIN pBabe cloning	CGCGTCGACCTAAAAGCAACAACCCTCGGA
NERCLIN_TOPO_F	NERCLIN TOPO cloning	CACCATGGCCGTACGGTCGC
NERCLIN_TOPO_R	NERCLIN TOPO cloning	CTAAAAGCAACAACCCTCGG
NERCLIN_BirA_R	NERCLIN_BirA cloning	CGCGTCGACTTACGTTTCTCGTTCAGCTTT
NERCLIN_BirA_F	NERCLIN_BirA cloning	GAGGGTTGTTGCTTTGCCGGTACCGAGCTC
gRNA_GRPEL2 and NERCLIN_KO_1	Full KO	GTGGAAAGGACGAAACACCGTTAGCTCCGGACGACCGGATGTTTTAGAGCTAGAAATAG
gRNA_GRPEL2 and NERCLIN_KO_2	Full KO	GTGGAAAGGACGAAACACCGGCCCGCCCACAGCGACCGTAGTTTTAGAGCTAGAAATAG
gRNA_GRPEL2 – specific KO_1	GRPEL2 – specific KO	GTGGAAAGGACGAAACACCGGAGTGGGTTTCTGCGTTGACGTTTTAGAGCTAGAAATAG
gRNA_GRPEL2 – specific KO_2	GRPEL2 – specific KO	GTGGAAAGGACGAAACACCGGTTTTAGAATTGAGCGTAATGTTTTAGAGCTAGAAATAG
