# Supplementary material for: Small mitochondrial protein NERCLIN regulates cardiolipin homeostasis and mitochondrial ultrastructure
Source: Proc Natl Acad Sci U S A. 2023 Jul 18;120(30):e2210599120. doi: 10.1073/pnas.2210599120 (PMC10372682; doi:10.1073/pnas.2210599120)
Supplement: Supplementary file 7 — Dataset S06 (XLSX) [file pnas.2210599120.sd06.xlsx]

## Sheet:  Fig 2A
Source Data Figure 2A
Unprocessed gel image related to Figure 2A
Expression pattern of NERCLIN mRNA in human tissues. Transcript-specific primer pairs were used for PCR reaction. Gel electrophoresis of real-time PCR products. β2 microglobulin (B2M) was used as a loading control.
Areas presented in the figure are indicated.

## Sheet: Fig 2B
Source Data Figure 2B
Numerical Source data for Figure 2B
Relative mRNA levels of NERCLIN in human tissues and cultured cells as determined by qPCR.
Tissue	GRPEL2			NERCLIN
Heart	93.9715	104.617	101.412	16.7586	16.1544	15.9045
Lung	94.5054	105.445	100.05	8.3565	8.8501	8.5868
Liver	97.1662	99.3388	103.495	14.5846	14.4241	14.0035
Pancreas	92.7098	104.692	102.599	14.3935	10.902	12.9532
Muscle	88.0914	105.137	106.771	18.8542	17.9807	17.8552
Kidney	97.3699	103.161	99.4693	14.186	13.2641	14.302
Placenta	102.742	98.1229	99.1352	30.0767	27.7611	28.4166
Cell type	GRPEL2							NERCLIN
HEK293	95.3322	98.3678	101.329					3.4179	2.88205	3.22498
Human fibroblasts	97.3961	97.7468	97.7407	101.158	98.8421	98.2962	101.704	2.6039	2.2532	2.2593	1.82007	1.65448	1.75482	1.92251
IPS	102.527	97.473	99.1485					2.04959	1.72402	1.48741

## Sheet: Fig 2C
Source Data Figure 2C
Numerical Source data for Figure 2C
Relative mRNA levels of NERCLIN in human brain samples as determined by qPCR.
Brain region	GRPEL2	NERCLIN
Frontal Lobe	100	0.789
Paracentral Gyrus	100	1.544
Olfactory Bulb	100	1.256
Thalamus	100	15.346
Hypothalamus	100	3.752
Amygdala	100	1.205
Substantia Nigra	100	0.837
Pituitary Gland	100	1.93
Cerebellum Gray	100	4.089
Cerebellum White	100	1.879
Cerebellum Vermis	100	1.025
Spinal Cord	100	2.102
Choroid Plexus	100	3.474

## Sheet: Fig 2D
Source Data Figure 2D
Unprocessed western blot images related to Figure 2D
Protein expression of NERCLIN in mitochondria isolated from HEK293 cells determened by western blot.
Areas presented in the figure are indicated.
GRPEL2 and TFAM were detected on the same blot, GRPEL2 first and TFAM last.

## Sheet: Fig 2E
Source Data Figure 2E
Unprocessed western blot images related to Figure 2E
Protein expression of NERCLIN in mitochondria isolated from HEK293 cells determened by western blot.
Areas presented in the figure are indicated.
GRPEL2 and HSP60 were detected on the same blot, GRPEL2 first and HSP60 last.

## Sheet: Fig 2G
Source Data Figure 2G
Unprocessed western blot images related to Figure 2G
Proteinase K accessibility assay.
Areas presented in the figure are indicated.
GRPEL2 and CHCHD10 were detected on the individual blots. TOM40 and ATP5 were detected on the same blot, TOM40 first and ATP5 last.

## Sheet: Fig 3A
Source Data Figure 3A
Unprocessed western blot images related to Figure 3A
Immunoblotting analysis of NECLIN-BirA* expression in 143B cells. HSP60 was used as a loading control.
Areas presented in the figure are indicated.
GRPEL2 and HSP60 were detected on the same blot, GRPEL2 first and HSP60 last.

## Sheet: Fig 3C
Source Data Figure 3C
Unprocessed western blot image related to Figure 3C
Biotinylated proteins in total cell lysates analyzed by immunoblotting using anti-streptavidin antibody.
Areas presented in the figure are indicated.
																						<

## Sheet: Fig 3D
Source Data Figure 3D
Numerical Source data for Figure 3D
Bite in the BioID experiment	Non-mitochondrial	Mitochondrial
GFP	93.224	6.776
AIF	90.119	9.881
NERCLIN	67.97	32.03

## Sheet: Fig 4B
Source Data Figure 4B
Numerical Source data for Figure 4B
Relative to the CTRL mitochondrial major axis length
CTRL	Ful-KO	pBabe	NERCLIN		one-way ANOVA multiple comparisons
1.15886	1.02316	0.704631	0.596897		Tukey's multiple comparisons test	Mean Diff,	95,00% CI of diff,	Significant?	Summary	Adjusted P Value
0.611709	0.485774	0.689464	1.20479		CTRL vs. Full-KO	0.08554	-0,2214 to 0,3925	No	ns	0.8863	A-B
1.10763	0.943442	0.839263	0.626141		CTRL vs. pBabe	-0.1255	-0,4324 to 0,1814	No	ns	0.711	A-C
0.657305	0.51407	2.15849	0.517222		CTRL vs. NERCLIN	0.6257	0,3188 to 0,9326	Yes	****	<0,0001	A-D
1.04312	1.90902	0.92126	0.607348		Full-KO vs. pBabe	-0.211	-0,5179 to 0,09588	No	ns	0.2823	B-C
0.920739	0.569525	1.87252	0.43769		Full-KO vs. NERCLIN	0.5402	0,2333 to 0,8471	Yes	****	<0,0001	B-D
1.97319	0.639152	1.22377	0.34126		pBabe vs. NERCLIN	0.7512	0,4443 to 1,058	Yes	****	<0,0001	C-D
0.938655	0.483831	0.734586	0.288768
0.78651	0.46255	0.804402	0.436979		Test details	Mean 1	Mean 2	Mean Diff,	SE of diff,	n1	n2	q	DF
0.255992	0.422333	1.28965	0.705555		CTRL vs. Full-KO	1	0.9145	0.08554	0.1177	30	30	1.027	116
1.24195	0.462265	0.352043	0.246655		CTRL vs. pBabe	1	1.125	-0.1255	0.1177	30	30	1.507	116
1.48315	1.45633	0.707736	0.368111		CTRL vs. NERCLIN	1	0.3743	0.6257	0.1177	30	30	7.516	116
0.671429	0.847083	1.21282	0.369201		Full-KO vs. pBabe	0.9145	1.125	-0.211	0.1177	30	30	2.535	116
0.841111	1.55091	1.22166	0.275568		Full-KO vs. NERCLIN	0.9145	0.3743	0.5402	0.1177	30	30	6.488	116
0.581351	1.78166	1.55662	0.249357		pBabe vs. G2-S	1.125	0.3743	0.7512	0.1177	30	30	9.023	116
2.06839	1.07286	0.553228	0.348844
0.893711	2.3346	1.56925	0.295285
0.782576	0.866153	0.487528	0.21196
0.75723	0.789117	1.27719	0.384439
0.603118	0.949414	1.12163	0.210467
0.987913	0.767788	1.15735	0.303485
0.661014	0.644602	0.464872	0.231417
2.34813	0.802838	1.27567	0.278956
0.823622	0.656262	1.04776	0.303935
0.677828	0.825636	1.31556	0.203524
0.659082	0.683113	2.01972	0.289882
2.04986	0.357351	2.02436	0.241726
0.724419	1.96229	1.25591	0.263623
0.455132	0.546869	0.256538	0.212671
1.23527	0.6237	1.64897	0.176673
Relative to the CTRL mitochondrial cristae width
CTRL	Ful-KO	pBabe	NERCLIN		Tukey's multiple comparisons test	Mean Diff,	95,00% CI of diff,	Below threshold?	Summary	Adjusted P Value
0.724498	1.0563	1.51237	1.79024		CTRL vs. Full-KO	-0.1624	-0,4770 to 0,1522	No	ns	0.5401	A-B
1.27999	1.09482	1.38935	0.947772		CTRL vs. pBabe	-0.2832	-0,5978 to 0,03143	No	ns	0.0943	A-C
0.948185	1.07991	1.00162	1.81762		CTRL vs. NERCLIN	-1.341	-1,655 to -1,026	Yes	****	<0,0001	A-D
1.11098	1.37692	1.11844	0.941454		Full-KO vs. pBabe	-0.1208	-0,4354 to 0,1938	No	ns	0.7526	B-C
0.948185	1.25016	1.12589	1.79971		Full-KO vs. NERCLIN	-1.179	-1,493 to -0,8639	Yes	****	<0,0001	B-D
1.22531	1.08488	1.29739	3.00865		pBabe vs. NERCLIN	-1.058	-1,372 to -0,7431	Yes	****	<0,0001	C-D
0.895992	1.45397	1.55711	1.97874
0.93203	1.3384	0.904691	4.26498		Test details	Mean 1	Mean 2	Mean Diff,	SE of diff,	n1	n2	q	DF
0.878594	0.948185	1.53723	2.29361		CTRL vs. Full-KO	1	1.162	-0.1624	0.1214	50	50	1.892	196
0.966826	0.950671	1.49125	1.94293		CTRL vs. pBabe	1	1.283	-0.2832	0.1214	50	50	3.298	196
0.777934	0.970554	1.24892	0.894065		CTRL vs. NERCLIN	1	2.341	-1.341	0.1214	50	50	15.62	196
0.828885	1.11098	1.62049	1.04255		Full-KO vs. pBabe	1.162	1.283	-0.1208	0.1214	50	50	1.407	196
0.658635	0.923331	1.51237	1.92187		Full-KO vs. NERCLIN	1.162	2.341	-1.179	0.1214	50	50	13.73	196
0.83106	1.24271	1.24271	2.63902		pBabe vs. NERCLIN	1.283	2.341	-1.058	0.1214	50	50	12.32	196
0.804653	0.733197	1.14578	1.26791
0.71145	1.24271	0.970554	1.30266
1.746	1.11844	1.23028	3.54046
0.863681	0.795332	1.06873	2.38312
0.604266	1.37319	1.41047	1.83868
1.16504	1.55711	1.321	3.72159
1.22873	0.946943	0.895992	1.43219
0.947564	0.904691	1.14578	2.36627
0.691256	1.00162	1.22407	2.2736
1.20698	0.878594	1.34461	1.8987
1.06717	1.02523	1.38935	3.19715
1.22873	0.878594	1.22531	1.63438
0.851254	0.994165	1.28869	2.00085
1.78794	1.321	1.34834	5.47707
0.910283	1.41669	1.38935	1.53539
0.745624	1.14578	1.45397	2.05667
0.964651	2.03804	0.970554	1.15523
0.818633	1.02523	1.02523	1.69757
1.21319	1.59191	1.11844	2.6664
1.10446	1.24892	1.39556	1.73709
1.15416	1.26756	1.36698	2.05877
1.15416	1.98833	1.55835	2.76118
0.607373	1.51734	1.53599	2.84332
0.829507	1.34461	1.49125	0.105308
1.01156	1.11098	1.76464	1.8113
0.754323	1.24271	1.16069	1.3848
1.16069	1.15572	1.07618	2.89703
1.45024	1.36698	1.30981	3.68473
1.28496	0.946943	1.24271	3.13081
0.889778	0.833856	1.46267	2.60532
1.00038	0.835099	0.869895	5.39598
1.17187	1.12589	0.963098	4.21338
1.11098	0.895992	0.976768	3.24981
0.93203	1.449	1.43408	2.14828
1.01156	1.12589	1.53226	4.59143
0.807759	0.79409	1.49125	1.69757

[truncated: 43 more sheets: Fig 4C, Fig 4D, Fig 4E, Fig 4F, Fig 5D, Fig 5E, Fig 5F, Fig 6A, Fig 6B, Fig 6C, Fig 6D, Fig 6E, Fig 6F, Supplementary Fig 1A, Supplementary Fig 1F, Supplementary Fig 2B, Supplementary Fig 2C, Supplementary Fig 2D, Supplementary Fig 2F, Supplementary Fig 2G …]
